# Supplementary material for: Cyclo­hexyl­ammonium acetate–N,N′,N′′-tricyclo­hexyl­phospho­ric triamide (1/1)
Source: Acta Crystallogr Sect E Struct Rep Online. 2012 Jun 30;68(Pt 7):o2266. doi: 10.1107/S1600536812028589 (PMC3394049; doi:10.1107/S1600536812028589)
Supplement: Supplementary file 1 [file e-68-o2266-sup1.cif]

##############################################################################
#                                                                            #
# This CIF contains the data in a paper accepted for publication in          #
# Acta Crystallographica Section E. It conforms to the requirements of       #
# Notes for Authors for Acta Crystallographica Section E, and has been       #
# peer reviewed under the auspices of the IUCr Commission on Journals.       #
#                                                                            #
# Full details of the Crystallographic Information File format               #
# are given in the paper "The Crystallographic Information File (CIF):       #
# a New Standard Archive File for Crystallography" by S. R. Hall, F. H.      #
# Allen and I. D. Brown [Acta Cryst. (1991), A47, 655-685].                  #
#                                                                            #
# The current version of the core CIF dictionary is obtainable from          #
# ftp://ftp.iucr.org/pub/cif_core.dic.                                       #
#                                                                            #
# Software is freely available for graphical display of the structure(s)     #
# in this CIF. For information consult the CIF software page                 #
# http://www.iucr.org/resources/cif/software.                                #
#                                                                            #
# This file may be used for bona fide research purposes within the           #
# scientific community so long as proper attribution is given to the journal # 
# article from which it was obtained.                                        #
#                                                                            #
##############################################################################
data_I
_audit_creation_method     SHELXL-97
_chemical_name_systematic
;
Cyclohexylammonium
acetate--<i>N</i>,<i>N</i>',<i>N</i>''-tricyclohexylphosphoric triamide
(1/1)
;
_chemical_name_common     ?
_chemical_formula_moiety     'C6 H14 N +, C2 H3 O2 -, C18 H36 N3 O P'
_chemical_formula_sum     'C26 H53 N4 O3 P'
_chemical_formula_iupac     'C6 H14 N +, C2 H3 O2 -, C18 H36 N3 O P'
_chemical_formula_weight     500.69
_chemical_melting_point     ?
_symmetry_cell_setting     monoclinic
_symmetry_space_group_name_H-M     'P 21/c'
_symmetry_space_group_name_Hall     '-P 2ybc'
loop_
    _symmetry_equiv_pos_as_xyz
    'x, y, z'
    '-x, y+1/2, -z+1/2'
    '-x, -y, -z'
    'x, -y-1/2, z-1/2'
_cell_length_a     12.7663(8)
_cell_length_b     10.9011(7)
_cell_length_c     21.2791(13)
_cell_angle_alpha     90.00
_cell_angle_beta     104.523(3)
_cell_angle_gamma     90.00
_cell_volume     2866.7(3)
_cell_formula_units_Z     4
_cell_measurement_reflns_used     4565
_cell_measurement_theta_min     2.49
_cell_measurement_theta_max     26.37
_cell_measurement_temperature     90(2)
_exptl_crystal_description     block
_exptl_crystal_colour     colourless
_exptl_crystal_size_max     0.35
_exptl_crystal_size_mid     0.25
_exptl_crystal_size_min     0.20
_exptl_crystal_density_diffrn     1.160
_exptl_crystal_density_meas     ?
_exptl_crystal_density_method     'not measured'
_exptl_crystal_F_000     1104
_exptl_absorpt_coefficient_mu     0.128
_exptl_absorpt_correction_type     multi-scan
_exptl_absorpt_process_details     '(<i>SADABS</i>; Sheldrick, 2004)'
_exptl_absorpt_correction_T_min     0.9565
_exptl_absorpt_correction_T_max     0.9748
_exptl_special_details     ?
_diffrn_ambient_temperature     90(2)
_diffrn_radiation_type     MoK\a
_diffrn_radiation_wavelength     0.71073
_diffrn_radiation_source     'fine-focus sealed tube'
_diffrn_radiation_monochromator     graphite
_diffrn_measurement_device_type     'Bruker APEXII CCD'
_diffrn_measurement_method     '\f and \w scans'
_diffrn_detector_area_resol_mean     ?
_diffrn_reflns_number     21979
_diffrn_reflns_av_R_equivalents     0.0429
_diffrn_reflns_av_sigmaI/netI     0.0414
_diffrn_reflns_theta_min     1.65
_diffrn_reflns_theta_max     26.48
_diffrn_reflns_theta_full     25.00
_diffrn_measured_fraction_theta_max     0.995
_diffrn_measured_fraction_theta_full     0.999
_diffrn_reflns_limit_h_min     -13
_diffrn_reflns_limit_h_max     16
_diffrn_reflns_limit_k_min     -12
_diffrn_reflns_limit_k_max     13
_diffrn_reflns_limit_l_min     -25
_diffrn_reflns_limit_l_max     26
_refine_special_details
;
Refinement of <i>F</i>^2^ against ALL reflections. The weighted <i>R</i>-factor
<i>wR</i> and goodness of fit <i>S</i> are based on <i>F</i>^2^, conventional
<i>R</i>-factors <i>R</i> are based on <i>F</i>, with <i>F</i> set to zero for
negative <i>F</i>^2^. The threshold expression of <i>F</i>^2^ >
\s(<i>F</i>^2^) is used only for calculating <i>R</i>-factors(gt) <i>etc</i>.
and is not relevant to the choice of reflections for refinement.
<i>R</i>-factors based on <i>F</i>^2^ are statistically about twice as large
as those based on <i>F</i>, and <i>R</i>- factors based on ALL data will be
even larger.
;
_reflns_number_total     5898
_reflns_number_gt     4702
_reflns_threshold_expression     I>2sigma(I)
_refine_ls_structure_factor_coef     Fsqd
_refine_ls_matrix_type     full
_refine_ls_R_factor_all     0.0599
_refine_ls_R_factor_gt     0.0437
_refine_ls_wR_factor_gt     0.1080
_refine_ls_wR_factor_ref     0.1189
_refine_ls_goodness_of_fit_ref     0.965
_refine_ls_restrained_S_all     0.965
_refine_ls_number_reflns     5898
_refine_ls_number_parameters     326
_refine_ls_number_restraints     6
_refine_ls_hydrogen_treatment     mixed
_refine_ls_weighting_scheme     calc
_refine_ls_weighting_details
         'calc w=1/[\s^2^(Fo^2^)+(0.0636P)^2^+1.5804P] where P=(Fo^2^+2Fc^2^)/3'
_atom_sites_solution_hydrogens     geom
_atom_sites_solution_primary     direct
_atom_sites_solution_secondary     difmap
_refine_ls_shift/su_max     0.000
_refine_ls_shift/su_mean     0.000
_refine_diff_density_max     0.468
_refine_diff_density_min     -0.472
_refine_ls_extinction_method     none
_refine_ls_extinction_coef     ?
loop_
    _atom_type_symbol
    _atom_type_description
    _atom_type_scat_dispersion_real
    _atom_type_scat_dispersion_imag
    _atom_type_scat_source
    'C' 'C' 0.0033 0.0016
                         'International Tables Vol C Tables 4.2.6.8 and 6.1.1.4'
    'H' 'H' 0.0000 0.0000
                         'International Tables Vol C Tables 4.2.6.8 and 6.1.1.4'
    'O' 'O' 0.0106 0.0060
                         'International Tables Vol C Tables 4.2.6.8 and 6.1.1.4'
    'P' 'P' 0.1023 0.0942
                         'International Tables Vol C Tables 4.2.6.8 and 6.1.1.4'
    'N' 'N' 0.0061 0.0033
                         'International Tables Vol C Tables 4.2.6.8 and 6.1.1.4'
_computing_data_collection     '<i>APEX2</i> (Bruker, 2005)'
_computing_cell_refinement     '<i>SAINT</i> (Bruker, 2005)'
_computing_data_reduction     '<i>SAINT</i> (Bruker, 2005)'
_computing_structure_solution     'SHELXS97 (Sheldrick, 2008)'
_computing_structure_refinement     'SHELXL97 (Sheldrick, 2008)'
_computing_molecular_graphics
                  'SHELXTL (Sheldrick, 2008)  and Mercury (Macrae et al., 2008)'
_computing_publication_material
             'SHELXTL (Sheldrick, 2008) and enCIFer (Allen <i>et al.</i>, 2004)'
loop_
    _atom_site_type_symbol
    _atom_site_label
    _atom_site_fract_x
    _atom_site_fract_y
    _atom_site_fract_z
    _atom_site_U_iso_or_equiv
    _atom_site_adp_type
    _atom_site_calc_flag
    _atom_site_refinement_flags
    _atom_site_occupancy
    _atom_site_symmetry_multiplicity
    _atom_site_disorder_assembly
    _atom_site_disorder_group
    P P1 0.03749(3) 0.03310(4) 0.110490(19) 0.01413(12) Uani d . 1 1 . .
    O O1 -0.03516(9) -0.06943(10) 0.07941(5) 0.0162(3) Uani d . 1 1 . .
    O O2 -0.03699(11) 0.56848(11) 0.20581(6) 0.0235(3) Uani d . 1 1 . .
    O O3 0.03597(10) 0.39451(11) 0.18349(6) 0.0226(3) Uani d . 1 1 . .
    N N1 -0.03942(11) 0.14670(13) 0.12349(6) 0.0162(3) Uani d D 1 1 . .
    H H1N -0.0051(14) 0.2092(15) 0.1427(9) 0.019 Uiso d D 1 1 . .
    N N2 0.12192(11) 0.06325(12) 0.06552(7) 0.0153(3) Uani d D 1 1 . .
    H H2N 0.0942(14) 0.0571(17) 0.0240(7) 0.018 Uiso d D 1 1 . .
    N N3 0.11772(11) 0.01218(13) 0.18250(7) 0.0169(3) Uani d D 1 1 . .
    H H3N 0.0902(15) 0.0241(18) 0.2140(8) 0.020 Uiso d D 1 1 . .
    N N4 0.90968(12) 0.80813(14) 0.19022(7) 0.0175(3) Uani d D 1 1 . .
    H H4NC 0.9261(15) 0.8438(17) 0.1561(8) 0.021 Uiso d D 1 1 . .
    H H4NB 0.9447(14) 0.8426(17) 0.2274(8) 0.021 Uiso d D 1 1 . .
    H H4NA 0.9338(15) 0.7323(14) 0.1928(9) 0.021 Uiso d D 1 1 . .
    C C1 0.21703(13) -0.06129(15) 0.19470(8) 0.0165(3) Uani d . 1 1 . .
    H H1A 0.2472 -0.0528 0.1558 0.020 Uiso calc R 1 1 . .
    C C2 0.19909(15) -0.19790(16) 0.20397(9) 0.0223(4) Uani d . 1 1 . .
    H H2B 0.1455 -0.2303 0.1656 0.027 Uiso calc R 1 1 . .
    H H2A 0.1701 -0.2100 0.2425 0.027 Uiso calc R 1 1 . .
    C C3 0.30587(16) -0.26732(17) 0.21303(9) 0.0277(4) Uani d . 1 1 . .
    H H3B 0.2940 -0.3549 0.2216 0.033 Uiso calc R 1 1 . .
    H H3A 0.3301 -0.2625 0.1724 0.033 Uiso calc R 1 1 . .
    C C4 0.39406(16) -0.21611(18) 0.26870(9) 0.0279(4) Uani d . 1 1 . .
    H H4A 0.3752 -0.2326 0.3103 0.033 Uiso calc R 1 1 . .
    H H4B 0.4632 -0.2582 0.2699 0.033 Uiso calc R 1 1 . .
    C C5 0.40827(15) -0.07895(19) 0.26147(9) 0.0281(4) Uani d . 1 1 . .
    H H5A 0.4379 -0.0634 0.2235 0.034 Uiso calc R 1 1 . .
    H H5B 0.4608 -0.0473 0.3005 0.034 Uiso calc R 1 1 . .
    C C6 0.30118(14) -0.01101(17) 0.25267(9) 0.0237(4) Uani d . 1 1 . .
    H H6A 0.2747 -0.0201 0.2924 0.028 Uiso calc R 1 1 . .
    H H6B 0.3124 0.0775 0.2461 0.028 Uiso calc R 1 1 . .
    C C7 0.21298(13) 0.14884(15) 0.08461(8) 0.0156(3) Uani d . 1 1 . .
    H H7A 0.2431 0.1405 0.1325 0.019 Uiso calc R 1 1 . .
    C C8 0.30137(13) 0.11132(16) 0.05214(8) 0.0192(4) Uani d . 1 1 . .
    H H8A 0.2731 0.1162 0.0044 0.023 Uiso calc R 1 1 . .
    H H8B 0.3223 0.0251 0.0635 0.023 Uiso calc R 1 1 . .
    C C9 0.40097(15) 0.19339(17) 0.07308(10) 0.0262(4) Uani d . 1 1 . .
    H H9A 0.4355 0.1792 0.1196 0.031 Uiso calc R 1 1 . .
    H H9B 0.4538 0.1712 0.0480 0.031 Uiso calc R 1 1 . .
    C C10 0.37214(15) 0.32891(17) 0.06253(9) 0.0251(4) Uani d . 1 1 . .
    H H10A 0.4371 0.3793 0.0810 0.030 Uiso calc R 1 1 . .
    H H10B 0.3485 0.3460 0.0154 0.030 Uiso calc R 1 1 . .
    C C11 0.28244(15) 0.36423(16) 0.09441(9) 0.0244(4) Uani d . 1 1 . .
    H H11A 0.2623 0.4511 0.0845 0.029 Uiso calc R 1 1 . .
    H H11B 0.3090 0.3560 0.1421 0.029 Uiso calc R 1 1 . .
    C C12 0.18287(14) 0.28355(15) 0.07060(9) 0.0208(4) Uani d . 1 1 . .
    H H12A 0.1533 0.2954 0.0233 0.025 Uiso calc R 1 1 . .
    H H12B 0.1264 0.3074 0.0928 0.025 Uiso calc R 1 1 . .
    C C13 -0.13969(13) 0.17719(15) 0.07496(8) 0.0165(3) Uani d . 1 1 . .
    H H13A -0.1773 0.0984 0.0591 0.020 Uiso calc R 1 1 . .
    C C14 -0.12088(14) 0.24561(16) 0.01597(8) 0.0181(4) Uani d . 1 1 . .
    H H14A -0.0792 0.3214 0.0306 0.022 Uiso calc R 1 1 . .
    H H14B -0.0775 0.1935 -0.0061 0.022 Uiso calc R 1 1 . .
    C C15 -0.22712(15) 0.27884(16) -0.03186(8) 0.0226(4) Uani d . 1 1 . .
    H H15A -0.2644 0.2028 -0.0508 0.027 Uiso calc R 1 1 . .
    H H15B -0.2119 0.3280 -0.0677 0.027 Uiso calc R 1 1 . .
    C C16 -0.30106(15) 0.35149(18) 0.00041(9) 0.0256(4) Uani d . 1 1 . .
    H H16A -0.3711 0.3664 -0.0313 0.031 Uiso calc R 1 1 . .
    H H16B -0.2677 0.4320 0.0148 0.031 Uiso calc R 1 1 . .
    C C17 -0.32031(15) 0.28178(18) 0.05861(9) 0.0275(4) Uani d . 1 1 . .
    H H17A -0.3604 0.2052 0.0435 0.033 Uiso calc R 1 1 . .
    H H17B -0.3651 0.3324 0.0804 0.033 Uiso calc R 1 1 . .
    C C18 -0.21338(14) 0.25052(16) 0.10695(8) 0.0207(4) Uani d . 1 1 . .
    H H18A -0.1765 0.3273 0.1251 0.025 Uiso calc R 1 1 . .
    H H18B -0.2281 0.2024 0.1433 0.025 Uiso calc R 1 1 . .
    C C19 0.00103(13) 0.50061(15) 0.16902(8) 0.0170(3) Uani d . 1 1 . .
    C C20 0.00121(17) 0.55092(16) 0.10254(9) 0.0251(4) Uani d . 1 1 . .
    H H20A 0.0599 0.5127 0.0874 0.038 Uiso calc R 1 1 . .
    H H20B 0.0121 0.6399 0.1054 0.038 Uiso calc R 1 1 . .
    H H20C -0.0682 0.5326 0.0719 0.038 Uiso calc R 1 1 . .
    C C21 0.79125(14) 0.81068(15) 0.18393(8) 0.0184(4) Uani d . 1 1 . .
    H H21A 0.7770 0.7760 0.2245 0.022 Uiso calc R 1 1 . .
    C C22 0.73229(14) 0.73242(16) 0.12695(8) 0.0224(4) Uani d . 1 1 . .
    H H22A 0.7564 0.6462 0.1344 0.027 Uiso calc R 1 1 . .
    H H22B 0.7505 0.7613 0.0869 0.027 Uiso calc R 1 1 . .
    C C23 0.61009(15) 0.73912(18) 0.11812(9) 0.0284(4) Uani d . 1 1 . .
    H H23A 0.5911 0.6999 0.1558 0.034 Uiso calc R 1 1 . .
    H H23B 0.5736 0.6929 0.0787 0.034 Uiso calc R 1 1 . .
    C C24 0.56931(16) 0.87123(19) 0.11199(10) 0.0323(5) Uani d . 1 1 . .
    H H24A 0.5791 0.9072 0.0711 0.039 Uiso calc R 1 1 . .
    H H24B 0.4911 0.8723 0.1102 0.039 Uiso calc R 1 1 . .
    C C25 0.63031(15) 0.94796(19) 0.16928(10) 0.0302(4) Uani d . 1 1 . .
    H H25A 0.6056 1.0342 0.1629 0.036 Uiso calc R 1 1 . .
    H H25B 0.6137 0.9174 0.2095 0.036 Uiso calc R 1 1 . .
    C C26 0.75158(15) 0.94279(16) 0.17677(9) 0.0242(4) Uani d . 1 1 . .
    H H26A 0.7890 0.9905 0.2155 0.029 Uiso calc R 1 1 . .
    H H26B 0.7691 0.9802 0.1383 0.029 Uiso calc R 1 1 . .
loop_
    _atom_site_aniso_label
    _atom_site_aniso_U_11
    _atom_site_aniso_U_22
    _atom_site_aniso_U_33
    _atom_site_aniso_U_12
    _atom_site_aniso_U_13
    _atom_site_aniso_U_23
    P1 0.0168(2) 0.0128(2) 0.0132(2) 0.00017(16) 0.00465(16) 0.00000(15)
    O1 0.0194(6) 0.0131(6) 0.0164(6) -0.0014(4) 0.0051(5) -0.0006(4)
    O2 0.0365(8) 0.0165(6) 0.0221(6) 0.0046(5) 0.0157(6) 0.0018(5)
    O3 0.0317(7) 0.0137(6) 0.0225(6) 0.0031(5) 0.0068(5) 0.0004(5)
    N1 0.0182(7) 0.0144(7) 0.0153(7) -0.0001(6) 0.0030(6) -0.0026(5)
    N2 0.0176(7) 0.0156(7) 0.0131(7) -0.0019(5) 0.0043(6) -0.0006(5)
    N3 0.0193(7) 0.0189(7) 0.0140(7) 0.0030(6) 0.0068(6) 0.0000(6)
    N4 0.0215(8) 0.0137(7) 0.0184(7) 0.0004(6) 0.0071(6) 0.0008(6)
    C1 0.0167(8) 0.0169(8) 0.0168(8) 0.0018(6) 0.0060(7) 0.0011(6)
    C2 0.0246(9) 0.0192(9) 0.0220(9) 0.0002(7) 0.0036(7) 0.0040(7)
    C3 0.0324(11) 0.0225(10) 0.0272(10) 0.0075(8) 0.0056(8) 0.0055(8)
    C4 0.0250(10) 0.0378(11) 0.0216(9) 0.0108(8) 0.0073(8) 0.0062(8)
    C5 0.0204(9) 0.0377(11) 0.0245(10) 0.0018(8) 0.0025(8) -0.0001(8)
    C6 0.0234(9) 0.0258(10) 0.0205(9) -0.0006(8) 0.0032(7) -0.0031(7)
    C7 0.0168(8) 0.0140(8) 0.0159(8) -0.0015(6) 0.0039(6) -0.0010(6)
    C8 0.0187(9) 0.0157(8) 0.0238(9) 0.0004(7) 0.0064(7) -0.0004(7)
    C9 0.0189(9) 0.0248(10) 0.0355(11) -0.0012(7) 0.0081(8) -0.0027(8)
    C10 0.0242(10) 0.0206(9) 0.0317(10) -0.0073(7) 0.0095(8) -0.0035(8)
    C11 0.0302(10) 0.0162(9) 0.0285(10) -0.0021(7) 0.0107(8) -0.0015(7)
    C12 0.0233(9) 0.0147(8) 0.0266(9) 0.0015(7) 0.0106(8) 0.0019(7)
    C13 0.0180(8) 0.0137(8) 0.0179(8) 0.0004(6) 0.0046(7) -0.0001(6)
    C14 0.0205(9) 0.0163(8) 0.0183(8) 0.0003(7) 0.0061(7) -0.0006(7)
    C15 0.0273(10) 0.0194(9) 0.0198(9) -0.0017(7) 0.0033(7) 0.0028(7)
    C16 0.0213(9) 0.0260(10) 0.0284(10) 0.0053(7) 0.0040(8) 0.0063(8)
    C17 0.0209(10) 0.0301(11) 0.0335(10) 0.0042(8) 0.0106(8) 0.0064(8)
    C18 0.0224(9) 0.0189(9) 0.0231(9) 0.0012(7) 0.0103(7) 0.0021(7)
    C19 0.0187(8) 0.0143(8) 0.0182(8) -0.0031(6) 0.0050(7) -0.0007(6)
    C20 0.0401(11) 0.0169(9) 0.0217(9) 0.0004(8) 0.0141(8) 0.0000(7)
    C21 0.0196(9) 0.0168(8) 0.0198(8) -0.0005(7) 0.0069(7) 0.0013(6)
    C22 0.0264(10) 0.0196(9) 0.0209(9) -0.0018(7) 0.0056(7) 0.0009(7)
    C23 0.0238(10) 0.0326(11) 0.0269(10) -0.0040(8) 0.0031(8) 0.0006(8)
    C24 0.0228(10) 0.0390(12) 0.0334(11) 0.0046(8) 0.0041(8) 0.0048(9)
    C25 0.0251(10) 0.0309(11) 0.0349(11) 0.0075(8) 0.0080(8) 0.0002(8)
    C26 0.0268(10) 0.0185(9) 0.0280(10) 0.0029(7) 0.0079(8) -0.0001(7)
_geom_special_details
;
All e.s.d.'s (except the e.s.d. in the dihedral angle between two l.s. planes)
are estimated using the full covariance matrix. The cell e.s.d.'s are taken
into account individually in the estimation of e.s.d.'s in distances, angles
and torsion angles; correlations between e.s.d.'s in cell parameters are only
used when they are defined by crystal symmetry. An approximate (isotropic)
treatment of cell e.s.d.'s is used for estimating e.s.d.'s involving l.s.
planes.
;
loop_
    _geom_bond_atom_site_label_1
    _geom_bond_atom_site_label_2
    _geom_bond_site_symmetry_2
    _geom_bond_distance
    _geom_bond_publ_flag
    P1 O1 . 1.4964(12) ?
    P1 N3 . 1.6315(14) ?
    P1 N2 . 1.6440(14) ?
    P1 N1 . 1.6463(14) ?
    O2 C19 . 1.260(2) ?
    O3 C19 . 1.250(2) ?
    N1 C13 . 1.467(2) ?
    N1 H1N . 0.857(14) ?
    N2 C7 . 1.466(2) ?
    N2 H2N . 0.868(14) ?
    N3 C1 . 1.467(2) ?
    N3 H3N . 0.841(14) ?
    N4 C21 . 1.484(2) ?
    N4 H4NC . 0.894(14) ?
    N4 H4NB . 0.888(15) ?
    N4 H4NA . 0.879(15) ?
    C1 C6 . 1.520(2) ?
    C1 C2 . 1.527(2) ?
    C1 H1A . 1.0000 ?
    C2 C3 . 1.529(3) ?
    C2 H2B . 0.9900 ?
    C2 H2A . 0.9900 ?
    C3 C4 . 1.521(3) ?
    C3 H3B . 0.9900 ?
    C3 H3A . 0.9900 ?
    C4 C5 . 1.519(3) ?
    C4 H4A . 0.9900 ?
    C4 H4B . 0.9900 ?
    C5 C6 . 1.525(3) ?
    C5 H5A . 0.9900 ?
    C5 H5B . 0.9900 ?
    C6 H6A . 0.9900 ?
    C6 H6B . 0.9900 ?
    C7 C8 . 1.519(2) ?
    C7 C12 . 1.528(2) ?
    C7 H7A . 1.0000 ?
    C8 C9 . 1.527(2) ?
    C8 H8A . 0.9900 ?
    C8 H8B . 0.9900 ?
    C9 C10 . 1.525(3) ?
    C9 H9A . 0.9900 ?
    C9 H9B . 0.9900 ?
    C10 C11 . 1.520(2) ?
    C10 H10A . 0.9900 ?
    C10 H10B . 0.9900 ?
    C11 C12 . 1.524(2) ?
    C11 H11A . 0.9900 ?
    C11 H11B . 0.9900 ?
    C12 H12A . 0.9900 ?
    C12 H12B . 0.9900 ?
    C13 C18 . 1.519(2) ?
    C13 C14 . 1.530(2) ?
    C13 H13A . 1.0000 ?
    C14 C15 . 1.521(2) ?
    C14 H14A . 0.9900 ?
    C14 H14B . 0.9900 ?
    C15 C16 . 1.521(3) ?
    C15 H15A . 0.9900 ?
    C15 H15B . 0.9900 ?
    C16 C17 . 1.525(3) ?
    C16 H16A . 0.9900 ?
    C16 H16B . 0.9900 ?
    C17 C18 . 1.527(3) ?
    C17 H17A . 0.9900 ?
    C17 H17B . 0.9900 ?
    C18 H18A . 0.9900 ?
    C18 H18B . 0.9900 ?
    C19 C20 . 1.518(2) ?
    C20 H20A . 0.9800 ?
    C20 H20B . 0.9800 ?
    C20 H20C . 0.9800 ?
    C21 C22 . 1.519(2) ?
    C21 C26 . 1.521(2) ?
    C21 H21A . 1.0000 ?
    C22 C23 . 1.526(3) ?
    C22 H22A . 0.9900 ?
    C22 H22B . 0.9900 ?
    C23 C24 . 1.526(3) ?
    C23 H23A . 0.9900 ?
    C23 H23B . 0.9900 ?
    C24 C25 . 1.522(3) ?
    C24 H24A . 0.9900 ?
    C24 H24B . 0.9900 ?
    C25 C26 . 1.517(3) ?
    C25 H25A . 0.9900 ?
    C25 H25B . 0.9900 ?
    C26 H26A . 0.9900 ?
    C26 H26B . 0.9900 ?
loop_
    _geom_angle_atom_site_label_1
    _geom_angle_atom_site_label_2
    _geom_angle_atom_site_label_3
    _geom_angle_site_symmetry_1
    _geom_angle_site_symmetry_3
    _geom_angle
    _geom_angle_publ_flag
    O1 P1 N3 . . 118.96(7) ?
    O1 P1 N2 . . 108.44(7) ?
    N3 P1 N2 . . 103.05(7) ?
    O1 P1 N1 . . 107.84(7) ?
    N3 P1 N1 . . 101.99(7) ?
    N2 P1 N1 . . 116.95(7) ?
    C13 N1 P1 . . 120.26(11) ?
    C13 N1 H1N . . 114.0(13) ?
    P1 N1 H1N . . 115.0(13) ?
    C7 N2 P1 . . 123.78(11) ?
    C7 N2 H2N . . 115.0(12) ?
    P1 N2 H2N . . 114.7(12) ?
    C1 N3 P1 . . 123.63(11) ?
    C1 N3 H3N . . 117.3(13) ?
    P1 N3 H3N . . 116.0(13) ?
    C21 N4 H4NC . . 111.1(12) ?
    C21 N4 H4NB . . 110.3(12) ?
    H4NC N4 H4NB . . 111.7(18) ?
    C21 N4 H4NA . . 110.9(13) ?
    H4NC N4 H4NA . . 108.0(17) ?
    H4NB N4 H4NA . . 104.6(18) ?
    N3 C1 C6 . . 110.51(14) ?
    N3 C1 C2 . . 113.85(14) ?
    C6 C1 C2 . . 110.19(14) ?
    N3 C1 H1A . . 107.3 ?
    C6 C1 H1A . . 107.3 ?
    C2 C1 H1A . . 107.3 ?
    C1 C2 C3 . . 109.95(15) ?
    C1 C2 H2B . . 109.7 ?
    C3 C2 H2B . . 109.7 ?
    C1 C2 H2A . . 109.7 ?
    C3 C2 H2A . . 109.7 ?
    H2B C2 H2A . . 108.2 ?
    C4 C3 C2 . . 112.27(16) ?
    C4 C3 H3B . . 109.2 ?
    C2 C3 H3B . . 109.2 ?
    C4 C3 H3A . . 109.2 ?
    C2 C3 H3A . . 109.2 ?
    H3B C3 H3A . . 107.9 ?
    C5 C4 C3 . . 111.49(15) ?
    C5 C4 H4A . . 109.3 ?
    C3 C4 H4A . . 109.3 ?
    C5 C4 H4B . . 109.3 ?
    C3 C4 H4B . . 109.3 ?
    H4A C4 H4B . . 108.0 ?
    C4 C5 C6 . . 111.38(16) ?
    C4 C5 H5A . . 109.4 ?
    C6 C5 H5A . . 109.4 ?
    C4 C5 H5B . . 109.4 ?
    C6 C5 H5B . . 109.4 ?
    H5A C5 H5B . . 108.0 ?
    C1 C6 C5 . . 110.73(15) ?
    C1 C6 H6A . . 109.5 ?
    C5 C6 H6A . . 109.5 ?
    C1 C6 H6B . . 109.5 ?
    C5 C6 H6B . . 109.5 ?
    H6A C6 H6B . . 108.1 ?
    N2 C7 C8 . . 109.29(13) ?
    N2 C7 C12 . . 114.46(14) ?
    C8 C7 C12 . . 110.43(13) ?
    N2 C7 H7A . . 107.5 ?
    C8 C7 H7A . . 107.5 ?
    C12 C7 H7A . . 107.5 ?
    C7 C8 C9 . . 111.62(14) ?
    C7 C8 H8A . . 109.3 ?
    C9 C8 H8A . . 109.3 ?
    C7 C8 H8B . . 109.3 ?
    C9 C8 H8B . . 109.3 ?
    H8A C8 H8B . . 108.0 ?
    C10 C9 C8 . . 111.84(15) ?
    C10 C9 H9A . . 109.2 ?
    C8 C9 H9A . . 109.2 ?
    C10 C9 H9B . . 109.2 ?
    C8 C9 H9B . . 109.2 ?
    H9A C9 H9B . . 107.9 ?
    C11 C10 C9 . . 111.14(15) ?
    C11 C10 H10A . . 109.4 ?
    C9 C10 H10A . . 109.4 ?
    C11 C10 H10B . . 109.4 ?
    C9 C10 H10B . . 109.4 ?
    H10A C10 H10B . . 108.0 ?
    C10 C11 C12 . . 111.37(15) ?
    C10 C11 H11A . . 109.4 ?
    C12 C11 H11A . . 109.4 ?
    C10 C11 H11B . . 109.4 ?
    C12 C11 H11B . . 109.4 ?
    H11A C11 H11B . . 108.0 ?
    C11 C12 C7 . . 109.97(14) ?
    C11 C12 H12A . . 109.7 ?
    C7 C12 H12A . . 109.7 ?
    C11 C12 H12B . . 109.7 ?
    C7 C12 H12B . . 109.7 ?
    H12A C12 H12B . . 108.2 ?
    N1 C13 C18 . . 109.44(13) ?
    N1 C13 C14 . . 113.53(13) ?
    C18 C13 C14 . . 110.69(14) ?
    N1 C13 H13A . . 107.7 ?
    C18 C13 H13A . . 107.7 ?
    C14 C13 H13A . . 107.7 ?
    C15 C14 C13 . . 111.59(14) ?
    C15 C14 H14A . . 109.3 ?
    C13 C14 H14A . . 109.3 ?
    C15 C14 H14B . . 109.3 ?
    C13 C14 H14B . . 109.3 ?
    H14A C14 H14B . . 108.0 ?
    C14 C15 C16 . . 111.84(15) ?
    C14 C15 H15A . . 109.2 ?
    C16 C15 H15A . . 109.2 ?
    C14 C15 H15B . . 109.2 ?
    C16 C15 H15B . . 109.2 ?
    H15A C15 H15B . . 107.9 ?
    C15 C16 C17 . . 110.59(15) ?
    C15 C16 H16A . . 109.5 ?
    C17 C16 H16A . . 109.5 ?
    C15 C16 H16B . . 109.5 ?
    C17 C16 H16B . . 109.5 ?
    H16A C16 H16B . . 108.1 ?
    C16 C17 C18 . . 111.06(15) ?
    C16 C17 H17A . . 109.4 ?
    C18 C17 H17A . . 109.4 ?
    C16 C17 H17B . . 109.4 ?
    C18 C17 H17B . . 109.4 ?
    H17A C17 H17B . . 108.0 ?
    C13 C18 C17 . . 111.40(15) ?
    C13 C18 H18A . . 109.3 ?
    C17 C18 H18A . . 109.3 ?
    C13 C18 H18B . . 109.3 ?
    C17 C18 H18B . . 109.3 ?
    H18A C18 H18B . . 108.0 ?
    O3 C19 O2 . . 124.04(15) ?
    O3 C19 C20 . . 118.69(15) ?
    O2 C19 C20 . . 117.26(15) ?
    C19 C20 H20A . . 109.5 ?
    C19 C20 H20B . . 109.5 ?
    H20A C20 H20B . . 109.5 ?
    C19 C20 H20C . . 109.5 ?
    H20A C20 H20C . . 109.5 ?
    H20B C20 H20C . . 109.5 ?
    N4 C21 C22 . . 110.56(14) ?
    N4 C21 C26 . . 109.43(14) ?
    C22 C21 C26 . . 111.46(15) ?
    N4 C21 H21A . . 108.4 ?
    C22 C21 H21A . . 108.4 ?
    C26 C21 H21A . . 108.4 ?
    C21 C22 C23 . . 110.98(15) ?
    C21 C22 H22A . . 109.4 ?
    C23 C22 H22A . . 109.4 ?
    C21 C22 H22B . . 109.4 ?
    C23 C22 H22B . . 109.4 ?
    H22A C22 H22B . . 108.0 ?
    C22 C23 C24 . . 111.85(16) ?
    C22 C23 H23A . . 109.2 ?
    C24 C23 H23A . . 109.2 ?
    C22 C23 H23B . . 109.2 ?
    C24 C23 H23B . . 109.2 ?
    H23A C23 H23B . . 107.9 ?
    C25 C24 C23 . . 110.81(16) ?
    C25 C24 H24A . . 109.5 ?
    C23 C24 H24A . . 109.5 ?
    C25 C24 H24B . . 109.5 ?
    C23 C24 H24B . . 109.5 ?
    H24A C24 H24B . . 108.1 ?
    C26 C25 C24 . . 111.55(16) ?
    C26 C25 H25A . . 109.3 ?
    C24 C25 H25A . . 109.3 ?
    C26 C25 H25B . . 109.3 ?
    C24 C25 H25B . . 109.3 ?
    H25A C25 H25B . . 108.0 ?
    C25 C26 C21 . . 110.54(15) ?
    C25 C26 H26A . . 109.5 ?
    C21 C26 H26A . . 109.5 ?
    C25 C26 H26B . . 109.5 ?
    C21 C26 H26B . . 109.5 ?
    H26A C26 H26B . . 108.1 ?
loop_
    _geom_torsion_atom_site_label_1
    _geom_torsion_atom_site_label_2
    _geom_torsion_atom_site_label_3
    _geom_torsion_atom_site_label_4
    _geom_torsion_site_symmetry_1
    _geom_torsion_site_symmetry_2
    _geom_torsion_site_symmetry_3
    _geom_torsion_site_symmetry_4
    _geom_torsion
    _geom_torsion_publ_flag
    O1 P1 N1 C13 . . . . -39.88(14) ?
    N3 P1 N1 C13 . . . . -165.92(12) ?
    N2 P1 N1 C13 . . . . 82.56(14) ?
    O1 P1 N2 C7 . . . . -172.79(12) ?
    N3 P1 N2 C7 . . . . -45.84(14) ?
    N1 P1 N2 C7 . . . . 65.08(15) ?
    O1 P1 N3 C1 . . . . 75.27(15) ?
    N2 P1 N3 C1 . . . . -44.69(14) ?
    N1 P1 N3 C1 . . . . -166.34(13) ?
    P1 N3 C1 C6 . . . . 148.80(13) ?
    P1 N3 C1 C2 . . . . -86.58(17) ?
    N3 C1 C2 C3 . . . . 177.23(14) ?
    C6 C1 C2 C3 . . . . -57.97(18) ?
    C1 C2 C3 C4 . . . . 55.5(2) ?
    C2 C3 C4 C5 . . . . -53.4(2) ?
    C3 C4 C5 C6 . . . . 53.4(2) ?
    N3 C1 C6 C5 . . . . -174.36(14) ?
    C2 C1 C6 C5 . . . . 58.95(19) ?
    C4 C5 C6 C1 . . . . -56.6(2) ?
    P1 N2 C7 C8 . . . . 152.71(12) ?
    P1 N2 C7 C12 . . . . -82.85(17) ?
    N2 C7 C8 C9 . . . . -177.01(14) ?
    C12 C7 C8 C9 . . . . 56.22(19) ?
    C7 C8 C9 C10 . . . . -53.8(2) ?
    C8 C9 C10 C11 . . . . 53.0(2) ?
    C9 C10 C11 C12 . . . . -55.6(2) ?
    C10 C11 C12 C7 . . . . 58.17(19) ?
    N2 C7 C12 C11 . . . . 178.05(14) ?
    C8 C7 C12 C11 . . . . -58.12(18) ?
    P1 N1 C13 C18 . . . . 160.06(12) ?
    P1 N1 C13 C14 . . . . -75.72(16) ?
    N1 C13 C14 C15 . . . . -178.14(13) ?
    C18 C13 C14 C15 . . . . -54.60(19) ?
    C13 C14 C15 C16 . . . . 54.91(19) ?
    C14 C15 C16 C17 . . . . -55.3(2) ?
    C15 C16 C17 C18 . . . . 55.9(2) ?
    N1 C13 C18 C17 . . . . -178.57(14) ?
    C14 C13 C18 C17 . . . . 55.56(19) ?
    C16 C17 C18 C13 . . . . -56.7(2) ?
    N4 C21 C22 C23 . . . . -177.38(14) ?
    C26 C21 C22 C23 . . . . -55.43(19) ?
    C21 C22 C23 C24 . . . . 54.4(2) ?
    C22 C23 C24 C25 . . . . -54.3(2) ?
    C23 C24 C25 C26 . . . . 55.5(2) ?
    C24 C25 C26 C21 . . . . -56.7(2) ?
    N4 C21 C26 C25 . . . . 179.20(14) ?
    C22 C21 C26 C25 . . . . 56.6(2) ?
loop_
    _geom_hbond_atom_site_label_D
    _geom_hbond_atom_site_label_H
    _geom_hbond_atom_site_label_A
    _geom_hbond_site_symmetry_A
    _geom_hbond_distance_DH
    _geom_hbond_distance_HA
    _geom_hbond_distance_DA
    _geom_hbond_angle_DHA
    _geom_hbond_publ_flag
    N2 H2N O1 3 0.868(14) 2.144(15) 3.0049(18) 171.3(17) y
    N3 H3N O2 2_545 0.841(14) 2.047(15) 2.8837(18) 173.3(19) y
    N1 H1N O3 . 0.857(14) 2.209(15) 3.0394(18) 163.3(18) y
    N4 H4NC O1 1_665 0.894(14) 2.051(15) 2.9445(18) 178.2(18) y
    N4 H4NB O3 2_655 0.888(15) 1.935(16) 2.7666(19) 155.2(17) y
    N4 H4NA O2 1_655 0.879(15) 1.831(15) 2.6992(19) 168.9(18) y
data_global
_journal_date_recd_electronic     2012-06-07
_journal_date_accepted     2012-06-23
_journal_name_full     'Acta Crystallographica, Section E'
_journal_year     2012
_journal_volume     68
_journal_issue      7
_journal_page_first     o2266
_journal_page_last     o2266
_journal_paper_category     QO
_journal_paper_doi     10.1107/S1600536812028589
_journal_coeditor_code     FF2071
_publ_contact_author_name     'Mojtaba Keikha'
_publ_contact_author_address
;
Department of Chemistry, Ferdowsi University of Mashhad, Mashhad, Iran
;
_publ_contact_author_email     'Mojtaba.keikha@yahoo.com'
_publ_contact_author_fax     '(+98)-511-8796416'
_publ_contact_author_phone     '(+98)-511-8795457'
_publ_section_title
;
Cyclohexylammonium
acetate--<i>N</i>,<i>N</i>',<i>N</i>''-tricyclohexylphosphoric triamide (1/1)
;
loop_
    _publ_author_name
    _publ_author_address
    'Pourayoubi, Mehrdad'
;
Department of Chemistry, Ferdowsi University of Mashhad, Mashhad, Iran
;
    'Keikha, Mojtaba'
;
Department of Chemistry, Ferdowsi University of Mashhad, Mashhad, Iran
;
    'Rheingold, Arnold L.'
;
Department of Chemistry, University of California, San Diego, 9500 Gilman,
Drive, La Jolla, CA 92093, USA
;
    'Golen, James A.'
;
Department of Chemistry, University of California, San Diego, 9500 Gilman,
Drive, La Jolla, CA 92093, USA
;
