# Supplementary material for: Cyclo­hexyl­ammonium acetate–N,N′,N′′-tricyclo­hexyl­phospho­ric triamide (1/1)
Source: Acta Crystallogr Sect E Struct Rep Online. 2012 Jun 30;68(Pt 7):o2266. doi: 10.1107/S1600536812028589 (PMC3394049; doi:10.1107/S1600536812028589)
Supplement: Supplementary file 2 [file e-68-o2266-Isup2.hkl]

# 
# h,k,l, Fc-squared, Fo-squared, sigma(Fo-squared) and status flag 
# 
data_I
_shelx_title ' ATTAR02 in P2(1)/c' 
_shelx_refln_list_code          4 
_shelx_F_calc_maximum      207.82 
_exptl_crystal_F_000      1104.00 
_reflns_d_resolution_high  0.7969 
 
loop_ 
 _symmetry_equiv_pos_as_xyz 
 'x, y, z' 
 '-x, y+1/2, -z+1/2' 
 '-x, -y, -z' 
 'x, -y-1/2, z-1/2' 
 
_cell_length_a    12.7663 
_cell_length_b    10.9011 
_cell_length_c    21.2791 
_cell_angle_alpha  90.000 
_cell_angle_beta  104.523 
_cell_angle_gamma  90.000 
 
_shelx_F_squared_multiplier     1.000 
 
loop_ 
 _refln_index_h 
 _refln_index_k 
 _refln_index_l 
 _refln_F_squared_calc 
 _refln_F_squared_meas 
 _refln_F_squared_sigma 
 _refln_observed_status 
   1   0   0    30429.06    26943.77   1198.32 o 
   2   0   0     2247.60     1917.67     61.87 o 
   3   0   0    24166.25    23093.37    451.11 o 
   4   0   0     3184.96     3153.71     66.29 o 
   5   0   0     8360.22     8687.01    190.55 o 
   6   0   0      957.58      932.80     27.13 o 
   7   0   0      382.31      388.90     17.22 o 
   8   0   0        0.02       11.57      5.24 o 
   9   0   0        8.99        3.31      7.34 o 
  10   0   0     1166.39     1256.16     47.08 o 
  11   0   0     3416.96     3328.40    109.80 o 
  12   0   0     5317.06     5161.51    165.89 o 
  13   0   0      418.49      436.94     27.91 o 
  14   0   0      398.71      450.16     29.79 o 
  15   0   0      326.47      334.04     35.44 o 
   1   1   0      272.89      223.01      7.73 o 
   2   1   0      271.46      232.16      4.95 o 
   3   1   0     4097.05     3588.86     56.08 o 
   4   1   0      107.11       76.52      3.26 o 
   5   1   0     3805.60     3657.49     49.12 o 
   6   1   0     1051.95     1019.02     18.12 o 
   7   1   0      316.01      337.35      9.17 o 
   8   1   0      722.35      680.70     18.50 o 
   9   1   0       99.33       89.91      6.22 o 
  10   1   0      696.10      642.23     23.53 o 
  11   1   0        0.00       13.40     10.60 o 
  12   1   0      905.26     1007.33     29.97 o 
  13   1   0       35.22       82.48     13.08 o 
  14   1   0        0.80       37.07     10.68 o 
  15   1   0        0.21        3.47     13.53 o 
   0   2   0     3347.12     3659.79     71.73 o 
   1   2   0    16775.98    18230.43    262.22 o 
   2   2   0    28209.83    27623.61    376.43 o 
   3   2   0    10198.04    10008.99    165.54 o 
   4   2   0     5815.69     5521.23     86.30 o 
   5   2   0       70.05       92.88      3.91 o 
   6   2   0      571.19      543.78     10.85 o 
   7   2   0     1182.42     1205.89     21.31 o 
   8   2   0      338.19      358.28     11.29 o 
   9   2   0        2.04        6.58      5.72 o 
  10   2   0     1313.85     1282.91     34.17 o 
  11   2   0      154.52      186.22     20.06 o 
  12   2   0      180.63      230.50     14.36 o 
  13   2   0      647.17      664.56     40.11 o 
  14   2   0      122.08      137.41     14.84 o 
  15   2   0      620.17      722.06     44.73 o 
   1   3   0    11843.28    13133.94    241.32 o 
   2   3   0     2435.51     2613.15     44.20 o 
   3   3   0     1398.31     1370.99     22.78 o 
   4   3   0     8520.77     8491.77    131.18 o 
   5   3   0     1455.18     1392.00     22.31 o 
   6   3   0      498.16      378.59      8.84 o 
   7   3   0     2508.26     2289.80     37.73 o 
   8   3   0      437.31      438.73     10.69 o 
   9   3   0     2028.54     1925.78     42.08 o 
  10   3   0     2976.48     2779.13     66.22 o 
  11   3   0      742.43      750.60     24.25 o 
  12   3   0       21.28       20.47     19.52 o 
  13   3   0      179.54      215.54     16.81 o 
  14   3   0       10.44       35.56     11.99 o 
  15   3   0      242.25      366.57     26.45 o 
   0   4   0     6687.90     7383.72    186.84 o 
   1   4   0     1456.93     1494.01     24.83 o 
   2   4   0      840.98     1057.22     25.74 o 
   3   4   0      121.96      176.19      6.97 o 
   4   4   0      331.47      379.47      9.17 o 
   5   4   0       80.81       68.68      4.45 o 
   6   4   0       30.28       39.70      3.79 o 
   7   4   0       75.86       62.51      4.55 o 
   8   4   0      866.14      868.01     21.95 o 
   9   4   0      270.94      324.76     15.36 o 
  10   4   0      248.92      256.75     11.99 o 
  11   4   0       13.93       -3.36      8.81 o 
  12   4   0        4.77       44.72     18.99 o 
  13   4   0        7.62        3.47     10.65 o 
  14   4   0      316.61      428.65     26.98 o 
   1   5   0      323.86      431.14     13.59 o 
   2   5   0     3397.24     3789.38     76.47 o 
   3   5   0     3660.05     3864.97     65.57 o 
   4   5   0     5298.19     5446.69     91.96 o 
   5   5   0      762.51      685.30     14.92 o 
   6   5   0     1213.34     1125.76     23.86 o 
   7   5   0     1086.17     1036.58     23.78 o 
   8   5   0     3871.07     3659.39     68.88 o 
   9   5   0     3873.82     3411.97     71.49 o 
  10   5   0        2.49       -6.07      6.75 o 
  11   5   0       12.41       11.26     12.97 o 
  12   5   0      315.95      298.62     19.25 o 
  13   5   0      203.63      242.33     18.34 o 
  14   5   0       76.45       91.97     19.88 o 
   0   6   0      264.97      325.40     14.36 o 
   1   6   0       40.68       40.66      4.43 o 
   2   6   0        5.89        4.71      4.65 o 
   3   6   0       78.44       78.84      6.67 o 
   4   6   0      158.71      155.07      8.03 o 
   5   6   0      212.77      222.57      9.86 o 
   6   6   0      144.65      146.23      7.57 o 
   7   6   0        0.67        4.89      6.41 o 
   8   6   0       59.27       71.29      7.51 o 
   9   6   0       19.52       32.22     11.74 o 
  10   6   0       40.97       41.99     14.48 o 
  11   6   0      205.54      236.69     37.05 o 
  12   6   0        1.50       13.39     15.69 o 
  13   6   0       48.00       94.21     25.06 o 
   1   7   0      507.97      576.60     15.07 o 
   2   7   0      547.72      621.73     15.88 o 
   3   7   0     1413.68     1511.82     34.18 o 
   4   7   0      118.50      121.87      7.78 o 
   5   7   0       50.89       42.52      6.38 o 
   6   7   0     1267.63     1259.80     30.36 o 
   7   7   0       25.43       22.28      7.94 o 
   8   7   0      209.08      270.57     13.88 o 
   9   7   0      300.82      273.27     16.65 o 
  10   7   0      324.51      334.73     24.28 o 
  11   7   0      259.03      224.90     16.08 o 
  12   7   0       29.63       24.60     10.54 o 
  13   7   0        2.54       -2.23     13.03 o 
   0   8   0      580.98      582.70     22.10 o 
   1   8   0      549.15      559.01     15.20 o 
   2   8   0      425.11      423.80     14.87 o 
   3   8   0      232.34      252.04     12.33 o 
   4   8   0      222.02      277.67     18.82 o 
   5   8   0     1280.05     1207.92     29.84 o 
   6   8   0       87.49       96.91      9.16 o 
   7   8   0      802.83      756.10     22.10 o 
   8   8   0      112.61       97.21     10.09 o 
   9   8   0       11.60        0.20      9.54 o 
  10   8   0      114.16       89.18     12.40 o 
  11   8   0       31.16       46.08     34.29 o 
  12   8   0        4.07       30.85     27.01 o 
   1   9   0        2.53       -3.64      7.46 o 
   2   9   0       50.90       39.62      8.49 o 
   3   9   0       30.31       21.55      8.07 o 
   4   9   0      108.12       92.74      9.31 o 
   5   9   0      112.38      112.16      9.92 o 
   6   9   0       75.22       62.03      9.67 o 
   7   9   0        3.31        9.35      8.51 o 
   8   9   0      192.07      185.39     15.10 o 
   9   9   0      119.92      115.05     13.69 o 
  10   9   0        1.48       -5.78     12.69 o 
  11   9   0       50.33       33.35     14.54 o 
   0  10   0      716.84      780.44     50.99 o 
   1  10   0      116.81      115.92     41.70 o 
   2  10   0        0.78        8.14     10.41 o 
   3  10   0      221.77      263.36     15.52 o 
   4  10   0      319.45      330.17     17.19 o 
   5  10   0       10.21       -0.34      8.64 o 
   6  10   0       11.48       13.00      9.31 o 
   7  10   0       39.14       57.82     12.35 o 
   8  10   0      137.62      124.54     14.26 o 
   9  10   0        1.40       14.44     11.80 o 
  10  10   0      497.81      569.26     52.18 o 
   1  11   0       97.54       68.06     15.43 o 
   2  11   0      278.52      293.65     35.65 o 
   3  11   0      168.05      178.30     25.71 o 
   4  11   0       54.46       44.76     14.52 o 
   5  11   0       97.60      130.72     14.41 o 
   6  11   0        0.18       22.37     11.14 o 
   7  11   0      223.97      211.12     15.04 o 
   8  11   0       63.75       63.48     14.86 o 
   9  11   0       37.50       19.15     13.08 o 
   0  12   0       83.33       89.02     24.20 o 
   1  12   0        7.88        0.63     14.32 o 
   2  12   0        3.22      -13.13     13.13 o 
   3  12   0       69.92       37.80     15.50 o 
   4  12   0      274.13      268.38     31.98 o 
   5  12   0       59.99       72.78     16.71 o 
   6  12   0        3.38      -10.32     14.21 o 
   7  12   0       27.08       21.17     19.88 o 
   1  13   0       57.92       41.37     17.39 o 
   2  13   0       82.93       71.98     17.96 o 
   3  13   0       30.37       47.30     17.04 o 
   4  13   0       72.41       19.88     28.74 o 
 -15   1   1      297.44      337.46     25.17 o 
 -14   1   1      778.53      842.03     28.55 o 
 -13   1   1      759.60      760.78     25.85 o 
 -12   1   1     1541.30     1456.82     39.28 o 
 -11   1   1      143.42      219.93     38.49 o 
 -10   1   1       44.69       45.35      8.85 o 
  -9   1   1      112.34      133.78      8.34 o 
  -8   1   1       34.89       28.46      4.41 o 
  -7   1   1        1.39        6.16      3.64 o 
  -6   1   1     1401.08     1411.63     25.79 o 
  -5   1   1       33.93       20.72      2.51 o 
  -4   1   1      192.61      205.79      5.11 o 
  -3   1   1      219.47      219.97      5.19 o 
  -2   1   1     2381.47     2198.54     28.12 o 
  -1   1   1     8187.19     8229.65    161.41 o 
   0   1   1    11330.29    11947.94    231.65 o 
   1   1   1      241.15      209.39      4.68 o 
   2   1   1        0.40        0.16      1.78 o 
   3   1   1     2264.51     2081.59     31.12 o 
   4   1   1      461.15      422.70      8.76 o 
   5   1   1        0.41        0.80      3.13 o 
   6   1   1       46.83       38.86      3.58 o 
   7   1   1      334.83      316.95      9.78 o 
   8   1   1      220.47      191.49      7.97 o 
   9   1   1      123.55      104.96      6.80 o 
  10   1   1     1991.43     1940.87     47.58 o 
  11   1   1     3440.29     3419.38     79.52 o 
  12   1   1      465.52      600.50     21.97 o 
  13   1   1      626.51      623.95     23.25 o 
  14   1   1       42.57       32.95     10.99 o 
  15   1   1      138.59      153.98     18.47 o 
 -15   2   1        0.73       12.37     13.71 o 
 -14   2   1      165.52      207.25     15.04 o 
 -13   2   1        8.86       46.56     10.43 o 
 -12   2   1        0.67       -9.42      9.42 o 
 -11   2   1      685.99      682.16     25.75 o 
 -10   2   1     1460.27     1411.01     37.05 o 
  -9   2   1      427.45      406.37     14.03 o 
  -8   2   1      155.04      145.48      7.06 o 
  -7   2   1      296.61      357.28      8.33 o 
  -6   2   1     1461.99     1487.96     23.77 o 
  -5   2   1     2649.68     2678.66     40.54 o 
  -4   2   1        1.67        1.43      2.44 o 
  -3   2   1      231.91      226.23      5.78 o 
  -2   2   1     3026.62     3019.63     45.47 o 
  -1   2   1       12.95        8.86      2.05 o 
   0   2   1     5519.44     6123.24     94.91 o 
   1   2   1    11571.82    11782.81    185.03 o 
   2   2   1       37.02       32.96      3.40 o 
   3   2   1      586.04      479.26     10.33 o 
   4   2   1      619.47      523.11     10.61 o 
   5   2   1        1.87        6.22      3.72 o 
   6   2   1      406.65      407.01     11.49 o 
   7   2   1      420.37      384.03      9.94 o 
   8   2   1        5.14        2.58      4.38 o 
   9   2   1      401.16      410.80     13.99 o 
  10   2   1      160.12      121.86     23.77 o 
  11   2   1        4.32        6.68      8.62 o 
  12   2   1      206.43      257.37     15.29 o 
  13   2   1        0.02       39.71     12.66 o 
  14   2   1        0.01       -5.00     10.12 o 
  15   2   1        6.11        1.02     17.72 o 
 -15   3   1      393.97      406.87     35.22 o 
 -14   3   1      304.38      318.77     39.97 o 
 -13   3   1      464.69      455.45     22.67 o 
 -12   3   1      111.97      128.44     20.70 o 
 -11   3   1      171.85      145.70     11.16 o 
 -10   3   1      102.84      119.16     19.99 o 
  -9   3   1       66.60       79.35      6.77 o 
  -8   3   1      256.71      211.88      7.49 o 
  -7   3   1      450.89      405.48      9.73 o 
  -6   3   1        0.49        5.19      3.31 o 
  -5   3   1      132.10       81.16      3.89 o 
  -4   3   1     3717.49     3583.80     53.61 o 
  -3   3   1     8819.30     8617.94    125.35 o 
  -2   3   1     1150.30     1134.07     17.97 o 
  -1   3   1     1839.76     2065.27     35.18 o 
   0   3   1     1728.72     2080.77     46.55 o 
   1   3   1     3558.01     3723.14     61.95 o 
   2   3   1    10725.58    11156.64    197.76 o 
   3   3   1        9.72        3.69      3.66 o 
   4   3   1     5924.34     6125.10    110.57 o 
   5   3   1     2711.57     2798.20     52.36 o 
   6   3   1      439.61      434.58     11.78 o 
   7   3   1     1318.45     1195.60     24.83 o 
   8   3   1      169.34      181.61      8.97 o 
   9   3   1      653.87      762.98     42.67 o 
  10   3   1     1221.23     1275.66     36.24 o 
  11   3   1      396.82      451.27     18.29 o 
  12   3   1      733.58      759.09     28.38 o 
  13   3   1        3.33       23.14      9.90 o 
  14   3   1      521.35      622.26     27.00 o 
 -14   4   1        0.02        1.35     15.12 o 
 -13   4   1       28.05       53.00     12.20 o 
 -12   4   1      755.00      825.85     47.37 o 
 -11   4   1        0.04       22.53      9.70 o 
 -10   4   1       92.44       94.19      8.29 o 
  -9   4   1     1895.34     1728.30     38.77 o 
  -8   4   1     2951.20     2691.51     47.62 o 
  -7   4   1      564.21      515.35     11.84 o 
  -6   4   1      204.44      209.24      7.29 o 
  -5   4   1       28.57       19.52      3.84 o 
  -4   4   1     2060.70     2285.22     38.51 o 
  -3   4   1     2944.79     3384.65     53.81 o 
  -2   4   1       43.46       64.29      3.81 o 
  -1   4   1     1946.82     2174.48     41.72 o 
   0   4   1      244.52      242.35      7.88 o 
   1   4   1    10409.19    11752.57    250.60 o 
   2   4   1     5189.37     5636.66    113.81 o 
   3   4   1     1496.54     1539.48     25.86 o 
   4   4   1      169.35      164.51      6.33 o 
   5   4   1      193.63      228.53      8.95 o 
   6   4   1      782.23      731.67     14.99 o 
   7   4   1        0.03        1.67      3.25 o 
   8   4   1      432.79      413.84     22.00 o 
   9   4   1     2421.67     2236.93     44.37 o 
  10   4   1      209.38      227.17     14.33 o 
  11   4   1      359.84      391.01     19.19 o 
  12   4   1      103.90      113.88     12.45 o 
  13   4   1      306.73      343.00     25.59 o 
  14   4   1      206.37      227.49     17.88 o 
 -14   5   1       90.92      106.04     16.71 o 
 -13   5   1       93.42      117.69     14.29 o 
 -12   5   1        5.18       12.90     14.85 o 
 -11   5   1        3.19        5.65      8.72 o 
 -10   5   1        4.00        3.09      6.87 o 
  -9   5   1       50.09       76.89      9.64 o 
  -8   5   1     1470.08     1387.75     29.24 o 
  -7   5   1      100.03       74.67      5.62 o 
  -6   5   1       24.89       30.50      4.88 o 
  -5   5   1      187.54      179.88      7.77 o 
  -4   5   1      112.01      101.09      6.21 o 
  -3   5   1      211.02      220.12      8.44 o 
  -2   5   1      221.41      229.65     15.81 o 
  -1   5   1     1372.94     1583.63     30.77 o 
   0   5   1      318.22      411.90     11.20 o 
   1   5   1      118.06      106.08      9.12 o 
   2   5   1     2119.25     2300.85     43.43 o 
   3   5   1      857.96     1073.45     22.24 o 
   4   5   1      537.06      664.34     14.38 o 
   5   5   1      203.94      231.47      7.98 o 
   6   5   1      335.77      345.82     11.25 o 
   7   5   1      193.27      180.71      7.86 o 
   8   5   1      672.41      736.56     54.20 o 
   9   5   1      435.03      445.55     25.87 o 
  10   5   1      201.10      164.91     13.54 o 
  11   5   1      327.51      324.40     15.05 o 
  12   5   1      177.36      220.80     20.98 o 
  13   5   1      218.50      278.32     22.11 o 
  14   5   1       30.22       64.13     14.95 o 
 -14   6   1        5.75       -1.15     13.26 o 
 -13   6   1      644.55      649.61     33.08 o 
 -12   6   1       59.01       57.30     10.00 o 
 -11   6   1      526.60      494.30     21.48 o 
 -10   6   1     1801.08     1606.10     47.66 o 
  -9   6   1     1575.37     1305.74     42.41 o 
  -8   6   1      134.12      130.67      9.31 o 
  -7   6   1      507.62      472.05     21.84 o 
  -6   6   1      465.82      455.72     13.66 o 
  -5   6   1     1819.64     1858.28     37.22 o 
  -4   6   1      923.79     1026.25     22.75 o 
  -3   6   1       30.95       26.11      5.44 o 
  -2   6   1     2218.10     2662.57     51.73 o 
  -1   6   1      385.19      419.17     11.76 o 
   0   6   1        2.88       15.03      4.39 o 
   1   6   1     1306.09     1464.32     30.91 o 
   2   6   1     5877.59     6553.65    119.06 o 
   3   6   1     4565.54     4812.70     96.87 o 
   4   6   1     2899.15     2929.97     51.39 o 
   5   6   1      272.94      300.22      9.83 o 
   6   6   1     1348.35     1287.27     26.91 o 
   7   6   1     2127.88     1978.06     43.29 o 
   8   6   1      293.83      233.77     13.09 o 
   9   6   1      342.70      279.42     16.84 o 
  10   6   1        7.91       11.81      8.38 o 
  11   6   1        4.42        7.51     10.96 o 
  12   6   1       38.19       58.28     12.51 o 
  13   6   1       43.45       36.95     13.66 o 
 -13   7   1        2.97       21.37     14.11 o 
 -12   7   1       74.81       90.91     26.01 o 
 -11   7   1       54.43       53.92     14.09 o 
 -10   7   1       79.23       74.22     15.07 o 
  -9   7   1       27.70        7.78     12.53 o 
  -8   7   1     1252.83     1165.79     33.18 o 
  -7   7   1      126.04      119.65     10.92 o 
  -6   7   1      213.91      209.45     12.73 o 
  -5   7   1        7.26        4.70      5.74 o 
  -4   7   1      564.15      576.70     15.80 o 
  -3   7   1     1089.07     1183.02     28.03 o 
  -2   7   1      124.99      140.42      9.21 o 
  -1   7   1       14.71       17.87      4.84 o 
   0   7   1        0.68        4.09      4.50 o 
   1   7   1        0.00        5.49      4.44 o 
   2   7   1      498.71      618.34     16.03 o 
   3   7   1       82.43       82.96      6.62 o 
   4   7   1        0.42       -1.30      5.37 o 
   5   7   1      701.70      628.02     17.75 o 
   6   7   1      406.54      373.16     14.27 o 
   7   7   1       59.04       81.74      9.29 o 
   8   7   1       16.53       27.50      8.23 o 
   9   7   1       13.04       12.39      9.02 o 
  10   7   1        3.87       11.22      9.12 o 
  11   7   1       45.42       50.88     16.78 o 
  12   7   1       10.94       17.05     12.69 o 
  13   7   1        0.03        3.20     12.94 o 
 -12   8   1      569.94      590.58     32.47 o 
 -11   8   1      721.53      670.89     27.82 o 
 -10   8   1       39.90       33.57     11.07 o 
  -9   8   1      109.32      126.44     12.97 o 
  -8   8   1      354.19      331.32     16.38 o 
  -7   8   1      522.45      514.02     20.50 o 
  -6   8   1      202.48      182.28     11.07 o 
  -5   8   1      145.66      156.96     11.94 o 
  -4   8   1        9.50        1.45      6.70 o 
  -3   8   1       45.57       50.98      6.68 o 
  -2   8   1      234.84      260.60     22.87 o 
  -1   8   1     1209.09     1388.09     34.78 o 
   0   8   1     1295.19     1438.50     29.94 o 
   1   8   1     2233.33     2444.23     47.28 o 
   2   8   1     3542.26     4020.67     75.78 o 
   3   8   1      137.65      155.90      9.51 o 
   4   8   1        7.78        0.48      6.81 o 
   5   8   1     1921.70     1871.39     46.13 o 
   6   8   1      471.73      426.90     16.09 o 
   7   8   1      125.61      120.78     10.40 o 
   8   8   1       33.21       26.44      9.48 o 
   9   8   1        6.18       22.41      9.89 o 
  10   8   1        6.35       10.53     10.09 o 
  11   8   1      112.43      123.84     21.54 o 
  12   8   1        4.91       24.26     22.04 o 
 -11   9   1      171.15      142.79     15.21 o 
 -10   9   1       19.86       27.83     11.70 o 
  -9   9   1        5.21        6.82     16.73 o 
  -8   9   1       15.65        5.87     10.30 o 
  -7   9   1      268.64      264.67     15.66 o 
  -6   9   1      134.87      138.97     11.58 o 
  -5   9   1      981.26     1015.08     27.00 o 
  -4   9   1       48.85       37.37      7.94 o 
  -3   9   1       32.41       27.55      8.34 o 
  -2   9   1      169.65      207.06     15.36 o 
  -1   9   1      196.60      192.97     11.21 o 
   0   9   1     1449.07     1492.81     34.93 o 
   1   9   1     1189.57     1161.70     32.13 o 
   2   9   1      348.39      317.12     17.09 o 
   3   9   1       56.65       56.34      9.05 o 
   4   9   1      176.37      166.25     11.02 o 
   5   9   1       17.48       20.85      7.92 o 
   6   9   1      198.11      200.34     12.82 o 
   7   9   1      864.35      789.10     25.50 o 
   8   9   1        2.13       12.29     10.11 o 
   9   9   1        8.37       11.63     10.47 o 
  10   9   1      620.92      609.87     26.60 o 
  11   9   1      177.80      158.73     40.84 o 
 -10  10   1      217.12      214.90     18.03 o 
  -9  10   1       46.36       47.23     12.94 o 
  -8  10   1        1.40        0.89     10.72 o 
  -7  10   1      571.72      574.81     33.26 o 
  -6  10   1      329.73      348.88     24.01 o 
  -5  10   1        3.38       -2.19      8.69 o 
  -4  10   1        1.90        3.49      8.48 o 
  -3  10   1        8.60       26.55     10.64 o 
  -2  10   1       30.67        0.22     12.75 o 
  -1  10   1       30.62       26.04     12.68 o 
   0  10   1      507.02      549.29     30.23 o 
   1  10   1      304.41      284.38     22.91 o 
   2  10   1       19.69        3.93      9.34 o 
   3  10   1      123.71      113.06     11.11 o 
   4  10   1      319.19      311.80     16.99 o 
   5  10   1       55.21       44.90      9.90 o 
   6  10   1        1.26        1.39      9.00 o 
   7  10   1        4.29        7.40      9.29 o 
   8  10   1        4.45       -3.84     10.74 o 
   9  10   1       48.23       47.19     12.74 o 
  10  10   1      239.29      253.09     32.36 o 
  -9  11   1       89.24       67.47     19.98 o 
  -8  11   1        0.10        4.59     12.16 o 
  -7  11   1       76.10       74.20     13.37 o 
  -6  11   1      296.17      282.76     20.29 o 
  -5  11   1      370.67      353.46     26.06 o 
  -4  11   1       30.86       28.93     18.58 o 
  -3  11   1      273.78      315.41     35.65 o 
  -2  11   1     1743.44     1657.58     87.29 o 
  -1  11   1       94.72      111.11     17.26 o 
   0  11   1       54.81       29.23     13.90 o 
   1  11   1      157.18      162.72     33.49 o 
   2  11   1      123.44      131.70     17.83 o 
   3  11   1        1.29       -7.86     12.74 o 
   4  11   1        0.64        1.65     10.66 o 
   5  11   1       13.42        6.18     13.98 o 
   6  11   1      339.85      337.40     19.01 o 
   7  11   1      161.79      151.19     15.65 o 
   8  11   1       13.97        6.14     13.32 o 
   9  11   1       69.64       41.93     13.58 o 
  -7  12   1        0.02        6.32     14.94 o 
  -6  12   1       49.02       57.96     19.66 o 
  -5  12   1       42.34       21.68     16.85 o 
  -4  12   1      230.67      196.50     37.16 o 
  -3  12   1      104.69      103.76     19.01 o 
  -2  12   1        0.18        4.11     14.36 o 
  -1  12   1       88.95       76.73     17.10 o 
   0  12   1       85.30       54.83     16.04 o 
   1  12   1      151.53      121.10     18.48 o 
   2  12   1        5.20       15.50     25.93 o 
   3  12   1        1.70        6.44     14.40 o 
   4  12   1        0.03       -0.61     14.09 o 
   5  12   1      151.34      151.98     23.34 o 
   6  12   1        5.96        5.50     14.76 o 
   7  12   1       72.20      118.84     24.63 o 
  -4  13   1      124.70       89.62     18.61 o 
  -3  13   1      155.50      157.75     22.90 o 
  -2  13   1       43.99       29.02     17.08 o 
  -1  13   1      123.41      109.95     19.86 o 
   0  13   1      580.73      614.29     36.05 o 
   1  13   1       21.36        8.41     15.94 o 
   2  13   1       21.62       19.01     15.88 o 
   3  13   1      225.78      215.52     22.95 o 
   4  13   1        8.81       31.08     16.60 o 
 -15   0   2      106.00      121.43     24.63 o 
 -14   0   2       25.56       26.50     20.96 o 
 -13   0   2       71.01      102.48     16.69 o 
 -12   0   2        9.98        6.18     12.56 o 
 -11   0   2      669.82      670.60     31.49 o 
 -10   0   2        0.11       -6.05     12.10 o 
  -9   0   2       18.02       32.50      9.55 o 
  -8   0   2      376.96      310.19     18.09 o 
  -7   0   2     2978.66     2815.72     92.16 o 
  -6   0   2       72.35       50.25      6.48 o 
  -5   0   2     3744.56     4029.64     79.88 o 
  -4   0   2      111.05      110.03      5.83 o 
  -3   0   2     2777.46     2707.24     53.90 o 
  -2   0   2       97.33       67.67      4.91 o 
  -1   0   2       25.29        0.96      2.47 o 
   0   0   2      279.87      198.78     10.37 o 
   1   0   2        4.35        7.42      2.10 o 
   2   0   2     7704.96     7201.87    157.24 o 
   3   0   2      102.27      112.89      8.17 o 
   4   0   2     2035.31     1985.25     45.67 o 
   5   0   2      536.95      426.89     12.67 o 
   6   0   2     1231.39     1361.53     29.22 o 
   7   0   2      123.72       94.74      6.60 o 
   8   0   2        2.32        3.60      4.65 o 
   9   0   2        7.29       17.01      7.70 o 
  10   0   2      950.81      906.17     36.73 o 
  11   0   2     1318.48     1243.67     48.22 o 
  12   0   2      213.03      241.58     36.52 o 
  13   0   2        9.71       15.93     13.57 o 
  14   0   2       29.22       18.83     26.58 o 
  15   0   2        0.10        0.43     19.45 o 
 -15   1   2        2.19      -13.13     13.13 o 
 -14   1   2        1.43       -1.16     10.02 o 
 -13   1   2       78.47      100.59     11.84 o 
 -12   1   2      443.53      575.32     24.23 o 
 -11   1   2      972.34      863.42     29.84 o 
 -10   1   2      234.57      263.55     15.67 o 
  -9   1   2      129.02      121.00      8.17 o 
  -8   1   2     1256.35     1261.15     29.13 o 
  -7   1   2       20.46       22.81      4.16 o 
  -6   1   2      914.78      888.62     16.26 o 
  -5   1   2      524.35      452.09      9.43 o 
  -4   1   2     1157.97      987.35     16.89 o 
  -3   1   2       47.53       53.43      2.66 o 
  -2   1   2     8530.30     8225.99    103.37 o 
  -1   1   2      371.02      369.16      6.02 o 
   0   1   2     1676.87     1727.33     43.59 o 
   1   1   2     1403.00     1363.52     24.81 o 
   2   1   2     8326.70     7294.62    111.92 o 
   3   1   2       56.54       66.51      3.09 o 
   4   1   2     6093.07     5846.90     85.83 o 
   5   1   2      172.06      155.01      6.30 o 
   6   1   2     2097.78     2221.05     46.72 o 
   7   1   2       72.33       65.85      4.30 o 
   8   1   2      345.01      299.83      8.39 o 
   9   1   2      513.92      528.31     14.10 o 
  10   1   2      429.65      567.91     22.64 o 
  12   1   2      331.28      403.40     18.09 o 
  13   1   2        4.47       29.02     19.34 o 
  14   1   2      103.23      135.59     13.46 o 
  15   1   2       13.42       14.29     13.71 o 
 -15   2   2        0.76      -12.74     12.74 o 
 -14   2   2      163.04      165.35     14.21 o 
 -13   2   2       95.17      102.92     12.80 o 
 -12   2   2       15.29       13.91     10.07 o 
 -11   2   2      977.43     1081.38     34.99 o 
 -10   2   2      887.30      809.29     24.51 o 
  -9   2   2        4.49       -0.02      5.78 o 
  -8   2   2      125.23      115.82      5.83 o 
  -7   2   2      185.44      200.12      6.88 o 
  -6   2   2        1.33        0.83      2.98 o 
  -5   2   2      453.49      419.58      8.78 o 
  -4   2   2     2268.38     2060.81     31.47 o 
  -3   2   2     1732.28     1551.84     22.63 o 
  -2   2   2    10652.16    10571.66    145.14 o 
  -1   2   2     3638.08     3754.82     49.56 o 
   0   2   2    10521.39    11898.22    202.78 o 
   1   2   2     2140.94     2092.04     42.56 o 
   2   2   2      653.32      578.70     13.99 o 
   3   2   2     1735.89     1570.38     27.61 o 
   4   2   2     1202.10     1029.26     16.89 o 
   5   2   2      978.70      832.14     18.06 o 
   6   2   2        0.30        7.28      4.05 o 
   7   2   2       80.42       69.63      6.65 o 
   8   2   2      691.57      661.31     16.25 o 
   9   2   2      925.21      820.67     21.35 o 
  10   2   2      826.73      801.70     23.24 o 
  11   2   2       85.11       74.63      8.72 o 
  12   2   2        0.29        6.80      8.98 o 
  13   2   2        0.62       -0.56     13.29 o 
  14   2   2       39.14       56.78     12.55 o 
 -15   3   2      170.83      219.10     20.92 o 
 -14   3   2       36.79       45.51     12.54 o 
 -13   3   2       16.23       32.47     16.90 o 
 -12   3   2      192.94      264.79     17.54 o 
 -11   3   2      145.42      144.76     11.47 o 
 -10   3   2      845.52      852.07     25.76 o 
  -8   3   2      417.28      370.72     10.52 o 
  -7   3   2     1285.85     1295.05     22.84 o 
  -6   3   2      179.80      186.22      6.51 o 
  -5   3   2     3302.39     3473.46     52.34 o 
  -4   3   2        6.60       15.80      3.11 o 
  -3   3   2      346.05      356.52      7.32 o 
  -2   3   2     2022.93     2201.02     37.31 o 
  -1   3   2      124.71      152.28      6.76 o 
   0   3   2      235.41      201.59      7.37 o 
   1   3   2     2139.58     2136.92     40.58 o 
   2   3   2      292.95      242.30      9.98 o 
   3   3   2      114.48      100.21      5.44 o 
   4   3   2       89.00      100.86      6.20 o 
   5   3   2     1484.36     1499.87     29.68 o 
   6   3   2     1768.64     1730.66     41.93 o 
   7   3   2       59.30       56.98      5.54 o 
   8   3   2      699.51      673.50     20.29 o 
   9   3   2      859.16      852.68     22.21 o 
  10   3   2      610.64      652.27     21.33 o 
  11   3   2       10.75       26.11      8.17 o 
  12   3   2      540.48      586.89     21.77 o 
  13   3   2      407.34      431.19     27.82 o 
  14   3   2      223.89      315.21     20.66 o 
 -15   4   2       28.53       65.30     15.78 o 
 -14   4   2      259.34      235.22     22.08 o 
 -13   4   2       84.39       82.62     20.19 o 
 -12   4   2      406.70      386.82     20.66 o 
 -11   4   2      314.52      310.34     21.58 o 
 -10   4   2        0.02       -6.73      6.73 o 
  -9   4   2      346.19      335.14     11.90 o 
  -8   4   2      716.73      692.68     17.11 o 
  -7   4   2      182.45      176.35      7.24 o 
  -6   4   2        0.30       -0.11      3.39 o 
  -5   4   2     1449.95     1510.26     27.79 o 
  -4   4   2       70.75       66.11      4.18 o 
  -3   4   2     1222.40     1361.18     23.11 o 
  -2   4   2     8572.89     9802.64    193.45 o 
  -1   4   2       12.58        7.63      3.91 o 
   0   4   2     2580.25     2983.87     50.55 o 
   1   4   2     6066.12     7042.96    201.47 o 
   2   4   2      162.38      194.17      8.88 o 
   3   4   2     7193.94     7627.75    136.54 o 
   4   4   2       45.81       39.74      5.36 o 
   5   4   2      309.67      358.29     13.47 o 
   6   4   2      221.73      190.75     12.47 o 
   7   4   2     2623.91     2350.48     49.79 o 
   8   4   2      175.23      185.09     13.11 o 
   9   4   2      146.17      134.32     10.48 o 
  10   4   2     2068.36     1935.34     48.54 o 
  11   4   2        8.34       24.72      8.94 o 
  12   4   2        5.89        4.82      9.73 o 
  13   4   2      520.78      573.54     28.10 o 
  14   4   2       53.34       69.09     17.12 o 
 -14   5   2      145.15      131.17     17.55 o 
 -13   5   2      480.53      608.56     26.98 o 
 -12   5   2       53.40       69.71     11.85 o 
 -11   5   2      362.11      322.08     15.69 o 
 -10   5   2       10.32        0.21      7.01 o 
  -9   5   2      986.35      867.78     20.81 o 
  -8   5   2     1607.48     1535.47     32.00 o 
  -7   5   2      314.18      300.31     17.89 o 
  -6   5   2      134.03      127.86      7.32 o 
  -5   5   2      366.41      328.65     10.98 o 
  -4   5   2     1054.05     1200.10     25.11 o 
  -3   5   2     3388.31     4023.85     63.96 o 
  -2   5   2      668.92      762.99     15.63 o 
  -1   5   2        2.02        4.44      3.72 o 
   0   5   2     3476.68     4456.26     81.16 o 
   1   5   2      165.69      141.99      7.04 o 
   2   5   2      689.49      682.33     16.72 o 
   3   5   2      931.45     1144.32     23.35 o 
   4   5   2      390.63      409.50     10.32 o 
   5   5   2      278.91      265.31      8.10 o 
   6   5   2       12.67       21.61      3.63 o 
   7   5   2      206.29      168.16      7.26 o 
   8   5   2       50.23       57.19      9.86 o 
   9   5   2        0.01       11.15      8.36 o 
  10   5   2        1.32        8.61      7.13 o 
  11   5   2        8.18       12.26     15.32 o 
  12   5   2       67.08       86.68     21.82 o 
  13   5   2      215.32      244.68     20.34 o 
  14   5   2       55.31       55.81     12.92 o 
 -14   6   2       18.20       14.73     14.01 o 
 -13   6   2       80.22       82.63     12.16 o 
 -12   6   2       28.29       19.28      9.43 o 
 -11   6   2       24.14        4.78      8.57 o 
 -10   6   2      204.02      204.81     13.14 o 
  -9   6   2      156.87      108.03      8.77 o 
  -8   6   2       31.18       32.47      6.96 o 
  -7   6   2      258.54      245.07     15.27 o 
  -6   6   2      608.70      600.10     16.12 o 
  -5   6   2     1863.30     1809.07     36.52 o 
  -4   6   2       12.30       17.80      5.27 o 
  -3   6   2     1094.58     1162.75     22.55 o 
  -2   6   2      210.11      303.24      9.30 o 
  -1   6   2       58.74       57.42      5.57 o 
   0   6   2       78.47      103.38      5.95 o 
   1   6   2     3620.46     4317.26     79.75 o 
   2   6   2     1182.06     1337.45     27.55 o 
   3   6   2      487.38      651.55     15.72 o 
   4   6   2        0.08        1.25      4.03 o 
   5   6   2       72.90       75.34      5.34 o 
   6   6   2      923.31      813.53     22.50 o 
   7   6   2       14.94       17.50      7.38 o 
   8   6   2      288.05      240.92     12.75 o 
   9   6   2     1132.08     1021.29     32.25 o 
  10   6   2      103.52      112.58     10.52 o 
  11   6   2      507.75      508.59     20.96 o 
  12   6   2       26.00       16.35      9.39 o 
  13   6   2        9.14        5.24     16.85 o 
 -13   7   2      193.12      231.51     22.56 o 
 -12   7   2      308.51      353.92     20.50 o 
 -11   7   2      791.29      867.30     31.58 o 
 -10   7   2      954.20      870.99     30.88 o 
  -9   7   2     1358.52     1241.23     39.28 o 
  -8   7   2        6.21        5.07      7.07 o 
  -7   7   2      177.36      134.62     10.77 o 
  -6   7   2      598.07      647.14     22.41 o 
  -5   7   2       36.12       40.27      6.49 o 
  -4   7   2      158.61      171.68     16.59 o 
  -3   7   2       26.10       21.27      4.64 o 
  -2   7   2      491.01      510.69     13.77 o 
  -1   7   2        1.12       -3.29      4.41 o 
   0   7   2      378.87      407.36     11.92 o 
   1   7   2       30.90       50.50      6.42 o 
   2   7   2     1253.79     1290.08     27.32 o 
   3   7   2      446.83      449.86     13.45 o 
   4   7   2      688.16      802.19     21.32 o 
   5   7   2       56.60       26.82      6.12 o 
   6   7   2      291.99      268.05     12.33 o 
   7   7   2      539.03      457.98     17.55 o 
   8   7   2      105.82       88.61     17.93 o 
   9   7   2      112.70      104.35     19.71 o 
  10   7   2      110.21      128.99     11.87 o 
  11   7   2      144.12      156.34     12.98 o 
  12   7   2       52.08       34.82     13.19 o 
 -12   8   2        0.00      -10.79     10.79 o 
 -11   8   2        0.19       14.73     13.96 o 
 -10   8   2       31.41        8.55     14.54 o 
  -9   8   2      172.81      187.65     16.63 o 
  -8   8   2       41.79       36.21     13.45 o 
  -7   8   2       61.83       39.20      8.23 o 
  -6   8   2      564.37      526.85     17.86 o 
  -5   8   2      234.75      227.04     14.80 o 
  -4   8   2     1828.98     1919.37     45.95 o 
  -3   8   2      194.81      195.05     15.83 o 
  -2   8   2       46.40       46.68      6.06 o 
  -1   8   2        0.57       -5.11      5.11 o 
   0   8   2      129.23      118.79      7.39 o 
   1   8   2      115.39      129.99     13.00 o 
   2   8   2     1247.28     1272.97     27.79 o 
   3   8   2      212.07      191.87     11.28 o 
   4   8   2      403.48      389.84     14.95 o 
   5   8   2       30.39       42.81      7.49 o 
   6   8   2      116.46       97.13      8.92 o 
   7   8   2      971.59      900.13     26.92 o 
   8   8   2      216.92      200.54     15.06 o 
   9   8   2       16.51       24.30      9.93 o 
  10   8   2       43.46       39.08     12.28 o 
  11   8   2        0.09       11.44     10.19 o 
  12   8   2       15.90       35.00     13.66 o 
 -11   9   2       79.87       86.98     13.73 o 
 -10   9   2       10.76       14.75     11.40 o 
  -9   9   2        3.88       15.75     10.61 o 
  -8   9   2      189.79      204.48     15.93 o 
  -7   9   2     1333.87     1269.45     35.55 o 
  -6   9   2        0.65       -0.06      8.33 o 
  -5   9   2       17.89       11.77      7.80 o 
  -4   9   2      230.72      208.89     17.14 o 
  -3   9   2      489.84      503.75     19.09 o 
  -2   9   2      114.81      130.66     10.64 o 
  -1   9   2     2833.34     2805.75     59.91 o 
   0   9   2     1758.33     1796.81     45.37 o 
   1   9   2     2404.09     2559.07     61.77 o 
   2   9   2      194.88      166.35     11.55 o 
   3   9   2       14.31       -7.57      7.57 o 
   4   9   2     2959.52     2792.15     60.60 o 
   5   9   2      476.15      444.19     21.38 o 
   6   9   2       29.43       30.34      8.67 o 
   7   9   2       38.00       50.21     21.21 o 
   8   9   2      321.74      337.80     19.65 o 
   9   9   2       14.23       -5.43     10.14 o 
  10   9   2       97.67      117.34     13.48 o 
  11   9   2      446.03      421.80     27.62 o 
 -10  10   2      361.06      386.21     23.60 o 
  -9  10   2       15.26       22.18     11.87 o 
  -8  10   2       56.17       59.73     12.93 o 
  -7  10   2       73.98       80.07     11.44 o 
  -6  10   2       40.98       30.13      9.61 o 
  -5  10   2       25.78        9.83      9.26 o 
  -4  10   2        0.28       -2.06     12.04 o 
  -3  10   2       56.82       43.91     11.59 o 
  -2  10   2      211.33      213.29     37.60 o 
  -1  10   2      262.73      254.85     22.15 o 
   0  10   2      771.14      765.76     35.90 o 
   1  10   2      879.51      900.48     31.64 o 
   2  10   2        1.70       -8.04      8.04 o 
   3  10   2       33.43        7.43      8.81 o 
   4  10   2       24.54       25.61      9.39 o 
   5  10   2        0.62       -8.53      8.53 o 
   6  10   2      101.87       98.07     11.14 o 
   7  10   2        3.45        7.63     10.73 o 
   8  10   2      158.21      145.57     31.26 o 
   9  10   2      219.38      208.22     17.11 o 
  10  10   2       86.98       85.87     17.13 o 
  -9  11   2      203.00      199.72     18.02 o 
  -8  11   2      284.82      320.55     30.03 o 
  -7  11   2       11.22        7.10     18.07 o 
  -6  11   2      145.70      117.63     17.69 o 
  -5  11   2       55.16       48.27     15.10 o 
  -4  11   2      182.27      185.36     19.36 o 
  -3  11   2     1571.60     1534.07     93.13 o 
  -2  11   2      766.46      742.48     36.80 o 
  -1  11   2      142.52      147.33     18.02 o 
   0  11   2      743.74      755.17     67.63 o 
   1  11   2      481.98      516.67     30.21 o 
   2  11   2      257.59      300.68     24.86 o 
   3  11   2      778.91      721.94     28.84 o 
   4  11   2      397.50      355.08     20.94 o 
   5  11   2       25.87       21.12     10.12 o 
   6  11   2        0.50       11.50      9.96 o 
   7  11   2      283.78      274.11     20.04 o 
   8  11   2      134.75      125.78     15.47 o 
  -7  12   2      771.87      854.15     91.18 o 
  -6  12   2      462.93      511.29     32.15 o 
  -5  12   2      267.49      253.11     25.71 o 
  -4  12   2      397.80      397.25     28.82 o 
  -3  12   2      177.94      126.84     18.61 o 
  -2  12   2      322.90      372.55     35.00 o 
  -1  12   2      181.90      210.18     31.98 o 
   0  12   2       24.43       14.84     14.89 o 
   1  12   2      136.23      138.56     18.88 o 
   2  12   2      180.96      231.65     25.71 o 
   3  12   2      109.90       70.67     16.91 o 
   4  12   2       20.70       -5.92     14.15 o 
   5  12   2      328.51      360.85     27.99 o 
   6  12   2      155.70      168.97     25.93 o 
   7  12   2       65.64       64.82     16.55 o 
  -4  13   2       21.24       25.21     16.42 o 
  -3  13   2      207.62      170.00     27.01 o 
  -2  13   2     1062.84     1046.05     47.96 o 
  -1  13   2      395.45      470.54     32.53 o 
   0  13   2      510.59      530.53     60.93 o 
   1  13   2       79.29       24.50     16.24 o 
   2  13   2       95.00       93.44     18.78 o 
   3  13   2        4.40        1.78     15.50 o 
   4  13   2      362.93      392.42     30.62 o 
 -15   1   3       27.79       31.33     17.07 o 
 -14   1   3        9.06       12.41     10.42 o 
 -13   1   3      155.60      173.72     22.20 o 
 -12   1   3      277.22      282.22     17.79 o 
 -11   1   3      216.58      239.82     16.31 o 
 -10   1   3      314.71      320.70     16.78 o 
  -9   1   3       31.07       25.01      6.30 o 
  -8   1   3      390.72      385.62     16.70 o 
  -7   1   3     1753.50     1686.09     36.26 o 
  -6   1   3     1736.14     1630.03     27.65 o 
  -5   1   3       83.63      147.49      5.16 o 
  -4   1   3     2341.74     2111.42     32.04 o 
  -3   1   3     1036.24      990.34     17.99 o 
  -2   1   3    12448.30    12324.09    154.50 o 
  -1   1   3       63.33       48.66      1.93 o 
   0   1   3     5254.46     4912.89     83.23 o 
   1   1   3     3230.05     3306.09     58.94 o 
   2   1   3      967.39      973.04     24.09 o 
   3   1   3     2526.12     2552.85     40.65 o 
   4   1   3       43.45       61.27      3.38 o 
   5   1   3       43.44       48.11      3.74 o 
   6   1   3      773.21      851.66     17.07 o 
   7   1   3     1227.38     1206.86     30.78 o 
   8   1   3       80.35       92.30      4.55 o 
   9   1   3      291.36      302.97     10.50 o 
  10   1   3        7.96        6.66      7.20 o 
  11   1   3       12.62       11.43      9.86 o 
  12   1   3      261.67      279.86     15.86 o 
  13   1   3       43.69       38.93     11.86 o 
  14   1   3       75.59       86.08     13.55 o 
 -15   2   3      129.45      123.31     23.77 o 
 -14   2   3        2.26        2.82     11.46 o 
 -13   2   3       56.62       67.08     12.12 o 
 -12   2   3       20.92       26.17     10.15 o 
 -11   2   3     2195.95     2007.86     57.41 o 
 -10   2   3        0.00       36.57     11.73 o 
  -9   2   3       63.11       46.87      5.61 o 
  -8   2   3      269.03      244.53      8.14 o 
  -7   2   3     2117.99     2227.29     39.56 o 
  -6   2   3      410.35      436.95     10.11 o 
  -5   2   3       22.19       15.93      3.15 o 
  -4   2   3     2843.34     3139.71     44.44 o 
  -3   2   3        0.01       10.44      2.69 o 
  -2   2   3      159.16      253.60      6.09 o 
  -1   2   3     1006.82      938.78     15.97 o 
   0   2   3     8885.79     8770.31    134.72 o 
   1   2   3     4661.84     4555.12     89.70 o 
   2   2   3      100.86       99.62      4.51 o 
   3   2   3     2210.51     2148.92     39.97 o 
   4   2   3     1390.37     1342.32     27.69 o 
   5   2   3     3761.83     3926.33     66.78 o 
   6   2   3       39.31       33.82      4.43 o 
   7   2   3      875.42      864.97     21.85 o 
   8   2   3     1008.37     1005.77     25.27 o 
   9   2   3       91.85      102.61      8.81 o 
  10   2   3      804.08      817.40     21.96 o 
  11   2   3      102.57      100.53      9.18 o 
  12   2   3      301.64      288.49     16.13 o 
  13   2   3        1.22        7.83      9.67 o 
  14   2   3        5.00        3.14     11.29 o 
 -15   3   3       10.33       -0.15     13.74 o 
 -14   3   3       76.03       92.86     13.95 o 
 -13   3   3       44.49       42.03     11.73 o 
 -12   3   3      789.69      762.66     28.77 o 
 -11   3   3      147.66      145.33     11.56 o 
 -10   3   3      615.05      588.51     17.80 o 
  -9   3   3     3390.42     3205.59     60.47 o 
  -8   3   3       89.20       89.03      6.52 o 
  -7   3   3       45.30       27.41      4.23 o 
  -6   3   3     2025.16     1910.76     32.19 o 
  -5   3   3      126.10      102.56      5.02 o 
  -4   3   3      115.03      106.65      4.85 o 
  -3   3   3     1676.58     1706.91     25.12 o 
  -2   3   3     1876.24     1993.34     32.20 o 
  -1   3   3      456.42      448.56      9.03 o 
   0   3   3      637.66      629.71     13.50 o 
   1   3   3      389.66      405.22     11.63 o 
   2   3   3      618.21      700.91     22.33 o 
   3   3   3     1344.57     1361.81     27.54 o 
   4   3   3      838.31      975.81     22.67 o 
   5   3   3      311.51      392.15     11.68 o 
   6   3   3      162.53      143.10     10.21 o 
   7   3   3      591.86      523.96     15.24 o 
   8   3   3     2043.62     1873.60     37.84 o 
   9   3   3      396.21      372.63     16.74 o 
  10   3   3      278.84      305.69     14.37 o 
  11   3   3      231.88      232.06     12.40 o 
  12   3   3       16.04       17.88      8.92 o 
  13   3   3      362.61      427.84     24.08 o 
  14   3   3      438.72      480.00     27.83 o 
 -15   4   3      535.73      657.95     34.87 o 
 -14   4   3       51.78       46.94     14.82 o 
 -13   4   3        2.18       25.18     11.24 o 
 -12   4   3        9.57       16.93     10.46 o 
 -11   4   3        1.18       14.94      8.05 o 
 -10   4   3        0.03        6.88      6.81 o 
  -9   4   3      403.99      438.21     15.43 o 
  -8   4   3      129.08      109.53      6.99 o 
  -7   4   3      143.02      140.97      6.68 o 
  -6   4   3      526.54      476.60     11.42 o 
  -5   4   3      637.30      735.98     15.86 o 
  -4   4   3      102.27      130.92      7.57 o 
  -3   4   3        1.75        1.35      3.28 o 
  -2   4   3     2191.62     2567.32     41.98 o 
  -1   4   3       40.07       59.59      4.20 o 
   0   4   3       22.41        8.13      3.49 o 
   1   4   3       99.71      139.41      9.16 o 
   2   4   3      948.96      978.78     27.28 o 
   3   4   3     1941.45     2005.77     47.14 o 
   4   4   3        5.46       11.42      4.78 o 
   5   4   3      561.78      589.84     25.78 o 
   6   4   3      429.40      418.80     14.28 o 
   7   4   3      220.86      187.44     11.96 o 
   8   4   3      241.48      230.15     14.06 o 
   9   4   3       93.47       81.31      8.15 o 
  10   4   3        7.02       37.14     18.80 o 
  11   4   3       88.67       79.16     11.93 o 
  12   4   3        1.77        4.50      8.68 o 
  13   4   3       72.46       96.59     13.78 o 
  14   4   3        6.89        5.69     11.21 o 
 -14   5   3       29.09       70.92     15.57 o 
 -13   5   3      840.42      836.77     32.31 o 
 -12   5   3      701.70      642.55     22.58 o 
 -11   5   3       73.29       68.86      9.60 o 
 -10   5   3      185.54      184.71     11.31 o 
  -9   5   3       15.80       33.95      8.91 o 
  -8   5   3     1378.94     1375.02     29.22 o 
  -7   5   3     1445.61     1368.72     26.76 o 
  -6   5   3      641.92      646.82     16.37 o 
  -5   5   3     2805.01     2869.63     54.51 o 
  -4   5   3      353.37      331.05      9.97 o 
  -3   5   3     2019.39     2367.17     38.82 o 
  -2   5   3      809.63      939.13     27.02 o 
  -1   5   3     5035.06     5861.69    114.18 o 
   0   5   3     4386.59     5090.91    128.36 o 
   1   5   3     2193.77     2404.53     45.99 o 
   2   5   3      555.42      668.31     15.28 o 
   3   5   3      438.12      416.51     14.12 o 
   4   5   3      423.34      407.68     13.46 o 
   5   5   3     1646.82     1528.97     49.71 o 
   6   5   3      393.24      317.51     17.43 o 
   7   5   3      105.23      101.99      8.43 o 
   8   5   3        4.45        3.23      8.25 o 
   9   5   3       83.23       57.24      6.87 o 
  10   5   3      207.43      186.45     14.92 o 
  11   5   3      293.36      293.83     19.26 o 
  12   5   3      174.43      174.64     17.03 o 
  13   5   3        0.72        4.07     10.20 o 
 -14   6   3       74.45      106.93     18.37 o 
 -13   6   3       64.34       86.26     11.63 o 
 -12   6   3        2.11       -7.89      9.73 o 
 -11   6   3       51.76       76.44     10.37 o 
 -10   6   3        0.00       11.86      8.38 o 
  -9   6   3       88.34       79.44      7.85 o 
  -8   6   3     1351.71     1212.32     29.56 o 
  -7   6   3      745.33      638.36     17.07 o 
  -6   6   3      396.98      390.05     12.85 o 
  -5   6   3     1040.07      996.84     22.43 o 
  -4   6   3     1704.18     1719.54     34.61 o 
  -3   6   3      669.72      672.85     13.99 o 
  -2   6   3      897.51      972.75     18.16 o 
  -1   6   3      470.03      482.28     11.76 o 
   0   6   3     3213.52     3479.87     64.42 o 
   1   6   3      615.85      727.54     24.19 o 
   2   6   3      160.75      121.52      6.67 o 
   3   6   3      387.19      466.45     16.36 o 
   4   6   3     1782.67     1898.47     34.59 o 
   5   6   3      129.90      118.98      6.91 o 
   6   6   3      983.63      949.50     24.17 o 
   7   6   3        0.26        2.80      5.16 o 
   8   6   3        0.28       -5.97      7.32 o 
   9   6   3      211.54      221.35     31.50 o 
  10   6   3        5.71       -0.18      7.37 o 
  11   6   3      416.23      436.81     21.92 o 
  12   6   3      138.88      136.70     17.50 o 
  13   6   3       81.74       71.08     14.45 o 
 -13   7   3      468.00      443.21     28.91 o 
 -12   7   3      209.73      207.59     16.20 o 
 -11   7   3      318.49      293.01     18.93 o 
 -10   7   3      198.99      166.28     14.09 o 
  -9   7   3      457.20      491.24     19.17 o 
  -8   7   3       25.60       21.11      7.48 o 
  -7   7   3        1.83        0.36      7.80 o 
  -6   7   3     3399.92     3369.50     70.65 o 
  -5   7   3     1526.89     1597.08     33.45 o 
  -4   7   3       84.89       86.42      7.64 o 
  -3   7   3      428.07      454.43     13.13 o 
  -2   7   3      146.85      194.63      8.39 o 
  -1   7   3      106.94       99.29      6.44 o 
   0   7   3       65.63       58.41      5.46 o 
   1   7   3        0.23       -3.22      5.39 o 
   2   7   3     2885.19     3205.13     63.16 o 
   3   7   3      285.92      279.34     10.72 o 
   4   7   3     2401.78     2551.77     54.14 o 
   5   7   3       37.33       44.16      6.67 o 
   6   7   3     2249.83     2085.76     45.77 o 
   7   7   3     1184.95     1044.17     29.48 o 
   8   7   3       34.19       27.81      8.35 o 
   9   7   3      196.01      157.56     13.17 o 
  10   7   3        0.36       12.32      8.37 o 
  11   7   3       61.21      108.12     22.23 o 
  12   7   3      214.62      226.76     20.24 o 
 -12   8   3       64.54       65.37     13.01 o 
 -11   8   3      249.75      226.83     18.24 o 
 -10   8   3       22.97       31.78     10.86 o 
  -9   8   3      598.89      531.91     22.58 o 
  -8   8   3      318.16      297.41     20.65 o 
  -7   8   3       20.90       16.67      8.19 o 
  -6   8   3     2617.07     2543.62     55.59 o 
  -5   8   3      538.37      517.15     22.48 o 
  -4   8   3     1660.65     1702.83     39.10 o 
  -3   8   3      646.82      702.59     18.70 o 
  -2   8   3     1241.60     1373.53     44.30 o 
  -1   8   3     4454.00     4677.77     87.74 o 
   0   8   3      854.75      950.16     24.14 o 
   1   8   3     1125.12     1155.32     28.15 o 
   2   8   3      159.03      162.88      9.43 o 
   3   8   3       62.15       61.31     10.15 o 
   4   8   3      435.54      433.72     25.51 o 
   5   8   3      149.15      130.24      9.58 o 
   6   8   3       35.62       15.97      7.31 o 
   7   8   3       46.42       48.15     12.37 o 
   8   8   3      736.40      647.43     25.24 o 
   9   8   3      341.18      352.63     18.96 o 
  10   8   3      595.03      564.52     23.91 o 
  11   8   3      426.80      422.28     25.95 o 
 -12   9   3      159.03      146.49     25.06 o 
 -11   9   3       13.40       20.80     15.29 o 
 -10   9   3        9.55       -1.40     11.05 o 
  -9   9   3        2.16       32.87     11.36 o 
  -8   9   3      238.91      274.66     19.43 o 
  -7   9   3      112.09      111.64     11.25 o 
  -6   9   3        0.60       -6.69      7.62 o 
  -5   9   3      109.41       86.53      9.41 o 
  -4   9   3     1593.96     1660.61     38.97 o 
  -3   9   3      958.56     1015.69     26.55 o 
  -2   9   3      349.41      368.46     16.36 o 
  -1   9   3        0.17       -7.31      7.31 o 
   0   9   3     1062.41     1042.16     30.05 o 
   1   9   3        0.36       -5.02      7.61 o 
   2   9   3      103.61      119.87     10.52 o 
   3   9   3      823.97      897.55     27.23 o 
   4   9   3       37.17       34.25      8.86 o 
   5   9   3       43.21       22.23      8.55 o 
   6   9   3        3.98       16.27      8.21 o 
   7   9   3      127.53      101.92     12.39 o 
   8   9   3       22.04       17.77     10.17 o 
   9   9   3      330.13      291.35     18.71 o 
  10   9   3        1.61       -2.71     13.11 o 
  11   9   3       13.15        9.09     14.69 o 
 -10  10   3        9.17       -2.72     12.09 o 
  -9  10   3      174.95      176.95     16.43 o 
  -8  10   3      108.49      101.93     15.80 o 
  -7  10   3        1.24       13.36      9.80 o 
  -6  10   3       30.55       34.93     10.80 o 
  -5  10   3      335.79      394.97     27.40 o 
  -4  10   3      911.64      957.40     47.11 o 
  -3  10   3     3247.13     3280.23    118.12 o 
  -2  10   3     1583.16     1574.72     59.43 o 
  -1  10   3      279.59      307.69     31.33 o 
   0  10   3      185.07      214.84     20.16 o 
   1  10   3      759.40      832.54     26.60 o 
   2  10   3      210.99      156.22     12.13 o 
   3  10   3      538.99      512.60     20.57 o 
   4  10   3      395.62      376.49     26.82 o 
   5  10   3      158.80      146.45     12.47 o 
   6  10   3        0.11        6.69      8.78 o 
   7  10   3      679.00      667.55     27.88 o 
   8  10   3       19.21        9.87     19.16 o 
   9  10   3      486.25      524.62     34.43 o 
  -9  11   3      182.61      193.65     21.06 o 
  -8  11   3       64.71       43.47     12.98 o 
  -7  11   3       31.35       34.57     20.31 o 
  -6  11   3       55.19       35.05     15.24 o 
  -5  11   3      399.23      360.20     45.81 o 
  -4  11   3       19.18       -4.93     13.27 o 
  -3  11   3      150.89      131.70     18.18 o 
  -2  11   3       74.29       30.87     14.51 o 
  -1  11   3        4.40      -12.82     12.82 o 
   0  11   3      145.39      142.46     39.54 o 
   1  11   3      292.76      303.03     24.61 o 
   2  11   3      201.37      200.20     35.87 o 
   3  11   3      402.81      409.57     22.25 o 
   4  11   3      925.48     1017.97     35.77 o 
   5  11   3      142.28      149.34     13.19 o 
   6  11   3       71.16       59.33     12.89 o 
   7  11   3       69.66       67.18     13.40 o 
   8  11   3       36.97       52.43     13.40 o 
  -7  12   3       80.81       67.53     17.52 o 
  -6  12   3      273.59      300.52     27.01 o 
  -5  12   3        3.77       24.33     15.10 o 
  -4  12   3      194.55      195.75     28.09 o 
  -3  12   3      553.45      539.92     38.24 o 
  -2  12   3      562.20      600.74     33.91 o 
  -1  12   3      538.93      568.58     81.67 o 
   0  12   3      372.40      346.14     27.24 o 
   1  12   3       13.54        5.34     25.28 o 
   2  12   3       45.35       26.39     15.13 o 
   3  12   3      190.07      171.02     20.49 o 
   4  12   3        0.33      -13.47     13.47 o 
   5  12   3      283.92      277.68     24.60 o 
   6  12   3       48.39       58.47     15.56 o 
  -4  13   3      284.21      343.35     46.89 o 
  -3  13   3      317.10      337.44     28.87 o 
  -2  13   3        3.26        3.11     20.31 o 
  -1  13   3       28.50       23.60     20.96 o 
   0  13   3      250.25      267.80     27.87 o 
   1  13   3      247.89      237.62     23.36 o 
   2  13   3      151.86      135.99     31.11 o 
   3  13   3      536.88      514.40     45.59 o 
   4  13   3      530.75      547.87     34.38 o 
 -15   0   4       49.74       24.63     20.31 o 
 -14   0   4      256.00      299.33     42.35 o 
 -13   0   4     1233.02     1149.46     47.70 o 
 -12   0   4      333.75      238.46     28.52 o 
 -11   0   4      155.04      156.87     21.17 o 
 -10   0   4       16.35      -12.53     12.53 o 
  -9   0   4       59.20       65.25     11.11 o 
  -8   0   4      497.66      601.47     54.45 o 
  -7   0   4     2111.62     2025.96     54.72 o 
  -6   0   4     1832.61     1875.82     44.03 o 
  -5   0   4     3969.44     3910.61    100.11 o 
  -4   0   4    11069.69    11183.08    244.84 o 
  -3   0   4      746.55      777.25     23.98 o 
  -2   0   4    21118.18    21334.12    398.19 o 
  -1   0   4       36.97       41.44      2.92 o 
   0   0   4     9845.98     9361.30    166.02 o 
   1   0   4    32435.84    29355.77    733.20 o 
   2   0   4     1870.78     1488.74     34.18 o 
   3   0   4     1832.64     1448.95     42.04 o 
   4   0   4     3348.50     2946.21     77.31 o 
   5   0   4     9517.24     9592.55    245.11 o 
   6   0   4     1145.85     1137.80     33.85 o 
   7   0   4     1785.31     1687.79     35.79 o 
   8   0   4      221.24      215.15     10.42 o 
   9   0   4      247.10      208.14     13.71 o 
  10   0   4     4227.43     4268.00    136.70 o 
  11   0   4       33.88       27.34     12.04 o 
  12   0   4      155.75      193.71     29.60 o 
  13   0   4      695.19      736.54     36.29 o 
  14   0   4        0.97      -13.06     14.11 o 
 -15   1   4        0.13       21.33     13.88 o 
 -14   1   4       11.14      105.22     20.47 o 
 -13   1   4       36.55      175.41     24.03 o 
 -12   1   4      399.63      434.09     21.03 o 
 -10   1   4      828.32      928.02     30.61 o 
  -9   1   4       41.74       33.51      5.47 o 
  -8   1   4       12.44       17.69      5.39 o 
  -7   1   4     2740.70     2862.92     53.99 o 
  -6   1   4       29.75       27.67      3.86 o 
  -5   1   4        0.09        4.53      3.08 o 
  -4   1   4     3635.48     3635.31     57.58 o 
  -3   1   4      233.16      246.15      6.70 o 
  -2   1   4    33730.26    34600.69    501.39 o 
  -1   1   4    20924.61    20973.26    262.47 o 
   0   1   4    43190.88    41023.86    696.74 o 
   1   1   4     9793.26     9551.60    168.77 o 
   2   1   4     1038.31     1042.88     17.15 o 
   3   1   4     1564.27     1478.65     24.06 o 
   4   1   4     1051.54      999.44     16.34 o 
   5   1   4      833.77      797.69     14.71 o 
   6   1   4      601.82      576.96     14.27 o 
   7   1   4      161.79      162.46      6.99 o 
   8   1   4     1387.50     1389.11     26.64 o 
   9   1   4      432.40      422.03     12.19 o 
  10   1   4      689.54      702.96     22.03 o 
  11   1   4      222.66      218.66     13.79 o 
  12   1   4      145.32      155.36     12.26 o 
  13   1   4        0.47        1.48      9.61 o 
  14   1   4       59.37       68.60     15.10 o 
 -15   2   4        7.11       18.58     14.36 o 
 -14   2   4      161.71      187.24     18.00 o 
 -13   2   4       39.69       50.54     12.32 o 
 -12   2   4       49.16       48.08     10.79 o 
 -11   2   4       42.02       41.93     10.15 o 
 -10   2   4      834.71      938.08     30.96 o 
  -9   2   4      101.84      101.38     13.60 o 
  -8   2   4       65.71       75.75      5.51 o 
  -7   2   4      981.57      920.63     17.50 o 
  -6   2   4     3145.17     3217.85     51.94 o 
  -5   2   4      695.47      635.35     11.81 o 
  -4   2   4     1528.79     1682.90     26.23 o 
  -3   2   4     2741.98     2648.10     39.75 o 
  -2   2   4    11895.13    12550.39    182.25 o 
  -1   2   4     5114.31     5406.26     78.66 o 
   0   2   4     1040.81      973.45     24.62 o 
   1   2   4     6603.57     6437.87    126.02 o 
   2   2   4      848.24      757.51     23.03 o 
   3   2   4      141.80      130.69      6.15 o 
   4   2   4     2516.57     2372.62     40.86 o 
   5   2   4       91.18      112.48      5.44 o 
   6   2   4       12.40       20.77      4.31 o 
   7   2   4      439.53      469.78     13.36 o 
   8   2   4      591.44      636.74     16.76 o 
   9   2   4      522.76      549.30     17.49 o 
  10   2   4        9.61       16.74      6.41 o 
  11   2   4      275.50      248.99     13.06 o 
  12   2   4      240.71      295.41     18.35 o 
  13   2   4      176.94      236.15     15.80 o 
  14   2   4      279.24      316.57     20.88 o 
 -15   3   4       13.73        6.84     14.12 o 
 -14   3   4       67.44       95.05     20.68 o 
 -13   3   4        0.01        6.97     10.58 o 
 -12   3   4       25.31       31.98     10.71 o 
 -11   3   4       21.49       71.29     15.03 o 
 -10   3   4       23.82       23.54      6.93 o 
  -9   3   4        1.96        7.11      5.33 o 
  -8   3   4     1478.39     1317.97     25.61 o 
  -7   3   4      422.91      360.93      9.78 o 
  -6   3   4       96.97      109.80      5.50 o 
  -5   3   4      499.12      443.07      9.60 o 
  -4   3   4       65.47       59.53      4.08 o 
  -3   3   4       36.96       52.15      3.53 o 
  -2   3   4     1642.35     1946.34     31.36 o 
  -1   3   4     1577.59     1842.14     27.90 o 
   0   3   4      291.00      321.93      8.50 o 
   1   3   4      337.51      330.33      9.73 o 
   2   3   4     2173.75     2250.59     51.57 o 
   3   3   4       47.86       35.89      4.42 o 
   4   3   4      327.55      412.38     13.65 o 
   5   3   4     1029.91      992.15     29.61 o 
   6   3   4     1837.91     1779.29     38.49 o 
   7   3   4      859.82      766.47     26.43 o 
   8   3   4      417.00      382.45     16.22 o 
   9   3   4        6.54        6.12      9.04 o 
  10   3   4      779.84      746.52     25.06 o 
  11   3   4        1.28        8.92      7.54 o 
  12   3   4      251.83      277.58     15.90 o 
  13   3   4      146.01      221.88     17.59 o 
  14   3   4       28.95       62.80     12.46 o 
 -15   4   4       11.43       15.41     14.91 o 
 -14   4   4       65.87       72.34     13.74 o 
 -13   4   4      178.42      183.95     15.93 o 
 -12   4   4       52.67       44.51     11.40 o 
 -11   4   4      318.07      442.94     40.19 o 
 -10   4   4        8.32       33.24      7.44 o 
  -9   4   4     1288.59     1178.26     25.90 o 
  -8   4   4      129.76      126.63      8.46 o 
  -7   4   4      500.51      502.14     12.02 o 
  -6   4   4     1538.65     1610.24     30.10 o 
  -5   4   4       35.71       24.41      4.56 o 
  -4   4   4      806.45      917.38     15.95 o 
  -3   4   4       32.60       35.45      3.82 o 
  -2   4   4       17.94       27.22      3.31 o 
  -1   4   4     2365.01     2563.13     40.96 o 
   0   4   4        0.58       -0.36      3.54 o 
   1   4   4      307.67      375.57      9.30 o 
   2   4   4      556.57      491.36     15.80 o 
   3   4   4     2355.01     2276.32     52.97 o 
   4   4   4        1.27        9.97      4.68 o 
   5   4   4     2484.89     2324.30     59.58 o 
   6   4   4     1922.47     1928.94     53.98 o 
   7   4   4       79.28       76.00      7.67 o 
   8   4   4      760.73      700.46     25.51 o 
   9   4   4       27.62        9.69      6.83 o 
  10   4   4       30.67       23.44     11.28 o 
  11   4   4      115.78      119.96     10.15 o 
  12   4   4       30.12       27.94      8.94 o 
  13   4   4       43.13       42.89     13.93 o 
  14   4   4       46.13       50.86     15.56 o 
 -14   5   4      510.84      523.09     30.52 o 
 -13   5   4        0.01       28.89     11.93 o 
 -12   5   4        0.12       10.17      8.99 o 
 -11   5   4        7.41        4.26      8.28 o 
 -10   5   4        3.40        6.13      7.18 o 
  -9   5   4     2178.32     1935.18     39.44 o 
  -8   5   4     1167.48     1073.60     24.24 o 
  -7   5   4       11.76        8.11      5.07 o 
  -6   5   4     1367.23     1257.11     26.75 o 
  -5   5   4      170.57      161.27      8.41 o 
  -4   5   4     1550.37     1745.35     31.18 o 
  -3   5   4     2418.58     2656.66     43.15 o 
  -2   5   4        6.39        9.33      3.57 o 
  -1   5   4     1382.35     1666.97     41.52 o 
   0   5   4      306.96      355.16     12.67 o 
   1   5   4      116.87      136.23      6.41 o 
   2   5   4      418.09      433.11     15.71 o 
   3   5   4     1900.86     1926.61     43.55 o 
   4   5   4      612.63      658.06     17.89 o 
   5   5   4      530.62      451.63     21.69 o 
   6   5   4      671.12      623.23     21.33 o 
   7   5   4      138.04      105.62     11.06 o 
   8   5   4     1478.77     1362.15     41.70 o 
   9   5   4      821.72      816.50     33.80 o 
  10   5   4      451.26      405.72     17.71 o 
  11   5   4      484.79      484.93     23.82 o 
  12   5   4        6.95        7.83      9.28 o 
  13   5   4      369.18      424.35     30.66 o 
 -14   6   4      149.77      106.59     18.06 o 
 -13   6   4       78.60       76.33     11.56 o 
 -12   6   4        5.61       -0.61     12.04 o 
 -11   6   4      689.02      668.09     23.54 o 
 -10   6   4      117.91      136.35     11.42 o 
  -9   6   4      287.45      263.69     13.62 o 
  -8   6   4       89.17      107.27     10.22 o 
  -7   6   4      183.25      175.28      9.59 o 
  -6   6   4     1660.97     1557.08     34.63 o 
  -5   6   4      169.70      142.06      7.95 o 
  -4   6   4      183.03      179.29      7.97 o 
  -3   6   4       28.31       27.83      4.01 o 
  -2   6   4     2414.18     2784.44     45.32 o 
  -1   6   4       46.02       48.97      4.65 o 
   0   6   4      558.09      588.83     17.31 o 
   1   6   4     1410.44     1621.02     35.83 o 
   2   6   4      234.85      238.60      8.44 o 
   3   6   4       76.50       96.23      5.86 o 
   4   6   4       11.15        6.38      3.84 o 
   5   6   4      994.62      904.67     19.80 o 
   6   6   4     1243.64     1147.55     37.08 o 
   7   6   4      463.68      416.71     19.71 o 
   8   6   4       10.23       13.69      8.96 o 
   9   6   4       20.39        9.51     10.08 o 
  10   6   4       33.14       39.27      7.78 o 
  11   6   4       25.28       65.41     10.22 o 
  12   6   4       26.24       20.29     20.09 o 
  13   6   4      148.00      168.53     30.68 o 
 -13   7   4      100.45      163.51     19.07 o 
 -12   7   4      114.17      122.32     17.92 o 
 -11   7   4       13.17       11.14     10.02 o 
 -10   7   4        0.79        4.72     19.16 o 
  -9   7   4        0.84        1.47      7.82 o 
  -8   7   4      294.82      262.76     13.46 o 
  -7   7   4       55.74       37.48      8.64 o 
  -6   7   4      395.17      394.32     15.41 o 
  -5   7   4     3527.60     3691.13     70.21 o 
  -4   7   4      133.49      131.07      7.19 o 
  -3   7   4        3.69        0.13      4.81 o 
  -2   7   4      919.50     1021.47     19.30 o 
  -1   7   4      532.96      687.70     16.62 o 
   0   7   4     3105.06     3457.29     80.75 o 
   1   7   4      301.33      297.74     11.85 o 
   2   7   4        9.33        4.43      5.04 o 
   3   7   4        5.22        2.36      5.03 o 
   4   7   4      521.63      542.69     16.79 o 
   5   7   4      113.90       71.31      7.28 o 
   6   7   4     1855.96     1758.14     51.32 o 
   7   7   4     2925.08     2814.07     67.28 o 
   8   7   4       13.05       18.61      7.81 o 
   9   7   4      194.02      165.96     14.98 o 
  10   7   4      531.12      475.46     20.26 o 
  11   7   4      300.16      322.87     22.93 o 
  12   7   4      160.13      154.32     17.93 o 
 -12   8   4      124.36      114.87     14.80 o 
 -11   8   4       93.11       65.90     12.83 o 
 -10   8   4       29.60       34.00     11.53 o 
  -9   8   4       11.78       24.30      9.11 o 
  -8   8   4      112.58       96.77     10.62 o 
  -7   8   4     1142.71     1053.07     27.87 o 
  -6   8   4      156.11      137.31     10.45 o 
  -5   8   4      410.12      410.25     15.75 o 
  -4   8   4      256.02      282.26     13.31 o 
  -3   8   4      978.74     1083.89     21.21 o 
  -2   8   4       95.38      101.21      6.83 o 
  -1   8   4      218.16      223.05     10.14 o 
   0   8   4       91.38       81.43      7.89 o 
   1   8   4      778.52      863.76     22.78 o 
   2   8   4       30.38       31.08      6.83 o 
   3   8   4     1802.21     1803.88     63.43 o 
   4   8   4        5.11       10.31      8.55 o 
   5   8   4      454.98      414.08     17.17 o 
   6   8   4      379.39      377.46     15.06 o 
   7   8   4      272.11      234.00     22.76 o 
   8   8   4        0.38       -8.33      8.33 o 
   9   8   4       72.01       68.52     12.47 o 
  10   8   4        7.82       25.31      9.54 o 
  11   8   4       17.47        6.95     11.56 o 
 -12   9   4        0.06       26.45     15.32 o 
 -11   9   4        6.38        6.88     12.19 o 
 -10   9   4       81.57       97.97     13.92 o 
  -9   9   4       19.29       26.55      9.84 o 
  -8   9   4      197.53      198.53     16.33 o 
  -7   9   4      265.10      219.79     14.24 o 
  -6   9   4       12.17        7.95      7.83 o 
  -5   9   4      116.28      137.61     10.48 o 
  -4   9   4     2981.08     3178.46     67.98 o 
  -3   9   4      835.06      916.11     24.77 o 
  -2   9   4       44.22       31.67      8.18 o 
  -1   9   4      386.76      418.43     17.56 o 
   0   9   4      182.20      155.14     11.60 o 
   1   9   4      390.33      425.23     17.80 o 
   2   9   4       16.24        3.13     13.10 o 
   3   9   4      352.68      329.25     16.47 o 
   4   9   4       23.90       15.64      8.27 o 
   5   9   4      147.34      127.50     10.92 o 
   6   9   4      253.17      231.08     13.83 o 
   7   9   4       69.11      103.41     12.26 o 
   8   9   4      513.25      475.36     22.26 o 
   9   9   4      348.57      332.14     19.57 o 
  10   9   4      406.59      391.69     25.71 o 
 -10  10   4       64.87       66.56     14.01 o 
  -9  10   4     1174.29     1182.99     41.29 o 
  -8  10   4       93.36       97.08     14.09 o 
  -7  10   4      162.41      136.00     14.62 o 
  -6  10   4      100.03       85.91     12.45 o 
  -5  10   4      301.22      282.88     36.08 o 
  -4  10   4       88.76       71.42     12.89 o 
  -3  10   4       86.77       69.62     12.66 o 
  -2  10   4       21.01       20.70     31.33 o 
  -1  10   4       67.02       67.53     14.80 o 
   0  10   4     1122.95     1142.28     38.06 o 
   1  10   4      176.97      180.76     12.82 o 
   2  10   4      112.30       89.25     10.74 o 
   3  10   4      355.58      338.89     17.31 o 
   4  10   4      784.95      840.66     27.01 o 
   5  10   4      490.62      488.97     22.64 o 
   6  10   4        0.20       12.26     15.04 o 
   7  10   4        4.13       -2.73     10.62 o 
   8  10   4        3.54        1.88     17.08 o 
   9  10   4      147.18      176.90     17.05 o 
  -9  11   4       12.26       35.44     22.47 o 
  -8  11   4      149.57      113.65     24.63 o 
  -7  11   4      585.46      587.89     68.28 o 
  -6  11   4     1096.87     1130.56    133.53 o 
  -5  11   4      388.56      479.62     55.75 o 
  -4  11   4      157.90      137.51     18.33 o 
  -3  11   4      300.37      283.38     24.60 o 
  -2  11   4      208.92      226.16     31.98 o 
  -1  11   4       12.75       20.53     13.59 o 
   0  11   4       89.47       67.67     15.81 o 
   1  11   4       38.68       18.76     13.88 o 
   2  11   4       40.37       53.02     11.97 o 
   3  11   4        0.13       -7.43     10.16 o 
   4  11   4        0.91        0.01      9.48 o 
   5  11   4      253.56      235.58     15.54 o 
   6  11   4      225.15      236.32     18.28 o 
   7  11   4      271.10      247.61     19.15 o 
   8  11   4      933.51      925.44     35.15 o 
  -7  12   4      125.27       94.11     18.94 o 
  -6  12   4       23.48       36.09     16.35 o 
  -5  12   4       65.12       22.27     15.73 o 
  -4  12   4        0.15        0.13     25.06 o 
  -3  12   4      126.18      107.41     18.33 o 
  -2  12   4       17.47        9.00     14.80 o 
  -1  12   4       14.85        1.00     14.58 o 
   0  12   4      295.07      305.26     26.23 o 
   1  12   4      626.48      639.27     35.04 o 
   2  12   4      784.11      778.73     38.98 o 
   3  12   4      367.01      365.11     27.99 o 
   4  12   4       52.20       67.10     16.09 o 
   5  12   4        1.08       15.12     13.84 o 
   6  12   4        1.30       -9.74     12.27 o 
  -4  13   4      136.89      108.12     20.01 o 
  -3  13   4      377.66      416.15     30.86 o 
  -2  13   4      283.94      323.64     28.85 o 
  -1  13   4      135.89      164.86     21.81 o 
   0  13   4      143.55      137.28     20.36 o 
   1  13   4       13.63       23.21     16.16 o 
   2  13   4       28.68       39.98     19.88 o 
   3  13   4       72.36       52.98     17.24 o 
 -15   1   5      514.84      525.53     52.29 o 
 -14   1   5      862.79      905.12     44.05 o 
 -13   1   5      872.86      895.03     32.64 o 
 -12   1   5      333.84      327.91     18.94 o 
 -11   1   5     3104.55     3055.44     83.15 o 
 -10   1   5     1415.13     1335.09     48.74 o 
  -9   1   5       80.84       91.43      7.81 o 
  -8   1   5     1487.94     1474.86     32.99 o 
  -7   1   5     1093.68     1040.99     20.46 o 
  -6   1   5     2019.25     1948.07     32.33 o 
  -5   1   5      732.50      609.35     12.99 o 
  -4   1   5      797.56      724.06     14.38 o 
  -3   1   5     5720.19     5890.81     98.09 o 
  -2   1   5    30228.70    30948.49    506.87 o 
  -1   1   5       11.82       25.47      2.23 o 
   0   1   5     3999.66     4161.12     68.63 o 
   1   1   5    14032.49    13955.89    227.67 o 
   2   1   5     4773.93     4616.66     71.63 o 
   3   1   5     6330.33     6029.49     99.65 o 
   4   1   5     3131.11     3139.61     57.51 o 
   5   1   5      677.85      637.47     13.16 o 
   6   1   5       13.76       15.01      4.71 o 
   7   1   5       87.61       84.13      5.20 o 
   8   1   5      687.71      634.53     18.52 o 
   9   1   5     2183.12     2203.72     40.40 o 
  10   1   5      587.00      598.49     19.86 o 
  11   1   5     1144.31     1199.81     32.99 o 
  12   1   5     1054.67     1139.52     32.74 o 
  13   1   5      514.18      566.09     22.42 o 
  14   1   5      314.12      381.56     22.40 o 
 -15   2   5        0.07       15.20     27.01 o 
 -14   2   5       24.60       40.65     12.47 o 
 -13   2   5      102.58      135.40     28.35 o 
 -12   2   5       16.24       37.27     12.30 o 
 -11   2   5       19.14       27.24      9.89 o 
 -10   2   5     2526.91     2251.41     62.69 o 
  -9   2   5     1577.38     1439.67     36.08 o 
  -8   2   5      248.58      219.00      8.79 o 
  -7   2   5     2657.32     2511.01     38.96 o 
  -6   2   5     4591.54     4535.72     72.04 o 
  -5   2   5      202.51      185.41      6.65 o 
  -4   2   5      523.80      478.82     10.15 o 
  -3   2   5       64.43       96.24      4.40 o 
  -2   2   5       20.78       11.71      2.09 o 
  -1   2   5      542.45      539.63      8.79 o 
   0   2   5      455.05      440.23      8.89 o 
   1   2   5     1622.32     1595.97     41.73 o 
   2   2   5     4688.77     4902.74     87.62 o 
   3   2   5     4553.46     4710.24     73.69 o 
   4   2   5       89.33       93.15      5.08 o 
   5   2   5     3368.43     3231.03     59.62 o 
   6   2   5     2982.11     2820.95     58.59 o 
   7   2   5     1359.60     1271.78     29.34 o 
   8   2   5       33.41       31.74      6.35 o 
   9   2   5        7.29       15.46      7.01 o 
  10   2   5      756.79      770.74     24.94 o 
  11   2   5       69.83       89.50     13.11 o 
  12   2   5      152.33      191.04     14.22 o 
  13   2   5       74.29      108.07     16.40 o 
  14   2   5      321.74      429.60     31.79 o 
 -15   3   5       14.77       22.48     18.58 o 
 -14   3   5      422.36      567.14     26.59 o 
 -13   3   5       74.46       61.49     12.42 o 
 -12   3   5       53.96       49.77     17.23 o 
 -11   3   5      680.45      681.13     26.36 o 
 -10   3   5      278.62      342.62     24.70 o 
  -9   3   5      874.65      818.08     19.37 o 
  -8   3   5       81.43       83.16      6.01 o 
  -7   3   5        6.43        5.58      4.05 o 
  -6   3   5     1026.84     1001.44     17.43 o 
  -5   3   5     1998.20     2020.69     31.64 o 
  -4   3   5     1849.41     1888.27     33.79 o 
  -3   3   5     2063.96     2025.70     31.16 o 
  -2   3   5     1132.44     1145.28     19.46 o 
  -1   3   5      544.66      513.23     11.10 o 
   0   3   5        0.21        2.00      2.92 o 
   1   3   5     3652.39     3579.30     71.57 o 
   2   3   5        5.32        9.55      4.69 o 
   3   3   5      146.54      192.44      8.39 o 
   4   3   5       87.73       59.71      6.79 o 
   5   3   5      707.51      769.93     20.87 o 
   6   3   5       92.74      115.11      7.44 o 
   7   3   5     1094.34     1119.53     28.83 o 
   8   3   5      344.78      333.47     13.58 o 
   9   3   5       42.49       29.59      7.81 o 
  10   3   5      466.37      511.90     20.25 o 
  11   3   5       21.60       17.37      7.72 o 
  12   3   5       35.52       69.45      9.88 o 
  13   3   5      527.56      645.47     23.95 o 
  14   3   5        7.22      -16.60     16.60 o 
 -15   4   5        1.17       39.01     15.56 o 
 -14   4   5        0.16       53.39     13.02 o 
 -13   4   5       13.36       -6.57     10.96 o 
 -12   4   5        9.93       -3.13     11.18 o 
 -11   4   5     2084.34     1880.18     47.67 o 
 -10   4   5      605.96      596.35     16.78 o 
  -9   4   5      539.40      471.35     14.40 o 
  -8   4   5     2632.05     2355.08     42.65 o 
  -7   4   5     1570.42     1478.36     26.50 o 
  -6   4   5     2876.21     2722.88     42.18 o 
  -5   4   5     1605.33     1576.47     27.18 o 
  -4   4   5     2899.99     3121.48     50.22 o 
  -3   4   5     3994.78     4595.52     72.39 o 
  -2   4   5     1006.47     1112.13     19.35 o 
  -1   4   5     1322.78     1392.49     27.06 o 
   0   4   5      532.75      555.57     12.83 o 
   1   4   5     2303.25     2569.29     49.79 o 
   2   4   5     6657.21     7096.07    156.84 o 
   3   4   5      787.87      762.05     21.05 o 
   4   4   5     4942.50     4833.11    108.45 o 
   5   4   5     3345.11     3236.11     73.88 o 
   6   4   5      839.36      800.40     26.23 o 
   7   4   5     2317.12     2267.92     54.54 o 
   8   4   5      323.98      324.81     13.65 o 
   9   4   5      671.53      628.18     25.33 o 
  10   4   5      780.79      730.83     30.27 o 
  11   4   5       46.23       43.31     15.77 o 
  12   4   5       13.57       16.64      9.21 o 
  13   4   5       46.89       71.88     18.16 o 
 -14   5   5        2.26       -1.64     17.50 o 
 -13   5   5       80.95       76.48     13.85 o 
 -12   5   5      158.75      178.40     20.46 o 
 -11   5   5       59.70       98.59     10.67 o 
 -10   5   5       13.20       45.67      9.41 o 
  -9   5   5       69.94       68.11      7.46 o 
  -8   5   5      623.08      583.65     15.05 o 
  -7   5   5      336.09      309.10     10.16 o 
  -6   5   5       17.02       17.33      4.78 o 
  -5   5   5        2.12        0.79      3.89 o 
  -4   5   5      111.85      123.97      5.85 o 
  -3   5   5     1028.63     1145.25     21.86 o 
  -2   5   5      186.44      217.53      7.57 o 
  -1   5   5      353.43      416.83     11.70 o 
   0   5   5     2306.18     2668.14     49.85 o 
   1   5   5     2859.31     3327.29     57.00 o 
   2   5   5      980.12     1133.73     23.98 o 
   3   5   5      173.42      127.81      8.44 o 
   4   5   5      228.96      204.23     11.35 o 
   5   5   5        0.04        1.38      6.15 o 
   6   5   5       52.76       39.77      6.53 o 
   7   5   5      341.19      331.19     17.02 o 
   8   5   5        2.69       -0.77      6.81 o 
   9   5   5      641.87      620.73     21.96 o 
  10   5   5      180.27      162.05     25.06 o 
  11   5   5      131.36      131.59     28.74 o 
  12   5   5        1.20        0.85     14.66 o 
  13   5   5      422.95      480.83     43.00 o 
 -14   6   5        1.85        4.04     14.21 o 
 -13   6   5        1.34       -7.65     11.50 o 
 -12   6   5       30.82       57.00     10.63 o 
 -11   6   5      436.49      386.64     22.74 o 
 -10   6   5       69.05       78.95     10.18 o 
  -9   6   5     1083.75     1043.07     24.70 o 
  -8   6   5     3753.75     3591.71     68.44 o 
  -7   6   5      948.51      884.66     21.19 o 
  -6   6   5       40.00       44.87      6.44 o 
  -5   6   5      507.51      589.76     14.28 o 
  -4   6   5      744.00      782.58     17.04 o 
  -3   6   5      225.91      253.83      8.24 o 
  -2   6   5       52.89       60.32      4.43 o 
  -1   6   5       90.69       93.02      5.03 o 
   0   6   5      472.51      586.08     29.76 o 
   1   6   5      106.51       97.35      6.71 o 
   2   6   5      394.28      436.97     11.14 o 
   3   6   5     1053.99     1171.50     25.64 o 
   4   6   5     2022.75     2075.14     61.23 o 
   5   6   5      690.84      671.76     21.83 o 
   6   6   5     1386.73     1308.01     41.06 o 
   7   6   5     2748.49     2598.48     73.19 o 
   8   6   5       92.05       99.61     11.87 o 
   9   6   5       21.53       -1.63     15.56 o 
  10   6   5      453.83      414.49     52.07 o 
  11   6   5      162.56      194.89     29.39 o 
  12   6   5        0.10        0.43     21.61 o 
 -13   7   5      237.70      352.55     21.54 o 
 -12   7   5        2.32        6.75     10.85 o 
 -11   7   5      158.70      158.01     14.53 o 
 -10   7   5      173.35      128.92     14.74 o 
  -9   7   5      346.33      309.75     15.96 o 
  -8   7   5      185.57      185.02     14.14 o 
  -7   7   5     1914.63     1850.12     47.37 o 
  -6   7   5       17.67       13.52      6.95 o 
  -5   7   5        1.36       -5.83      5.83 o 
  -4   7   5      209.78      208.24     13.01 o 
  -3   7   5      142.51      173.10      8.33 o 
  -2   7   5     1402.27     1552.29     25.79 o 
  -1   7   5        0.20        6.79      4.12 o 
   0   7   5      407.47      432.53     14.15 o 
   1   7   5       32.03       24.10      5.90 o 
   2   7   5      111.55      103.06      6.88 o 
   3   7   5     1401.86     1428.18     29.84 o 
   4   7   5      394.15      342.20     18.90 o 
   5   7   5     1498.85     1276.33     30.17 o 
   6   7   5      195.36      162.20      9.59 o 
   7   7   5      151.18      130.53     13.23 o 
   8   7   5       27.13       18.00      7.91 o 
   9   7   5      152.06      137.09     11.68 o 
  10   7   5       75.25       63.68     14.73 o 
  11   7   5      108.17      113.99     14.66 o 
  12   7   5       47.86       52.29     25.50 o 
 -12   8   5      297.35      284.74     21.30 o 
 -11   8   5      110.12      107.15     18.13 o 
 -10   8   5      108.09       93.30     13.01 o 
  -9   8   5        1.22       -7.64      8.43 o 
  -8   8   5       19.76       29.15      9.03 o 
  -7   8   5       43.42       51.34      8.83 o 
  -6   8   5      563.22      583.66     28.62 o 
  -5   8   5      571.20      576.46     18.75 o 
  -4   8   5      504.40      537.11     19.53 o 
  -3   8   5      331.09      335.30     12.19 o 
  -2   8   5      264.97      277.50     14.71 o 
  -1   8   5      229.15      251.10     13.04 o 
   0   8   5       28.74       32.05      6.98 o 
   1   8   5      569.64      639.55     26.40 o 
   2   8   5      195.89      214.41     13.22 o 
   3   8   5      244.74      193.35     19.83 o 
   4   8   5       25.00       22.88      7.62 o 
   5   8   5       60.56       63.99      7.92 o 
   6   8   5      606.09      530.12     21.75 o 
   7   8   5       17.14       12.36      8.36 o 
   8   8   5        6.43       -3.50      8.22 o 
   9   8   5        3.26       -8.21      8.21 o 
  10   8   5        2.17       11.15      8.95 o 
  11   8   5       28.38       17.29     23.77 o 
 -12   9   5      595.96      613.74     28.98 o 
 -11   9   5       35.25       52.91     15.54 o 
 -10   9   5       38.51       21.08     11.83 o 
  -9   9   5      321.91      331.77     19.37 o 
  -8   9   5       21.23        5.08     10.68 o 
  -7   9   5      741.78      645.46     23.23 o 
  -6   9   5        4.44        2.17      8.14 o 
  -5   9   5      372.42      347.11     15.51 o 
  -4   9   5       54.64       36.30     10.10 o 
  -3   9   5       17.34        1.02     11.37 o 
  -2   9   5      156.55      147.51     11.19 o 
  -1   9   5       96.70       94.22      9.77 o 
   0   9   5       25.88       19.37      9.27 o 
   1   9   5      460.50      463.49     19.78 o 
   2   9   5      552.22      576.81     22.64 o 
   3   9   5      233.81      189.21     12.91 o 
   4   9   5     1008.71     1019.91     29.88 o 
   5   9   5      148.32      143.87     11.11 o 
   6   9   5        8.82       19.65      9.50 o 
   7   9   5      175.90      160.93     13.59 o 
   8   9   5      409.66      385.16     20.06 o 
   9   9   5       52.35       35.74     10.76 o 
  10   9   5      115.49      135.18     16.10 o 
 -10  10   5       74.20       60.97     14.14 o 
  -9  10   5      132.77      161.66     15.63 o 
  -8  10   5        0.86       -4.88     12.96 o 
  -7  10   5        2.91        1.20     15.71 o 
  -6  10   5       27.48       19.00     13.35 o 
  -5  10   5      126.16      155.73     24.63 o 
  -4  10   5       46.03       79.88     26.26 o 
  -3  10   5      562.46      561.71     25.92 o 
  -2  10   5      142.11      140.87     14.28 o 
  -1  10   5      568.39      522.55     29.46 o 
   0  10   5      339.72      339.12     19.57 o 
   1  10   5        2.17        7.71      8.55 o 
   2  10   5        3.76        1.75      9.73 o 
   3  10   5      145.60      145.42     12.14 o 
   4  10   5        2.39       -1.18      8.51 o 
   5  10   5        1.52       10.54      8.82 o 
   6  10   5      153.07      148.39     15.75 o 
   7  10   5      222.12      213.98     21.20 o 
   8  10   5       25.39       34.67     14.79 o 
   9  10   5       22.50       19.08     14.04 o 
  -9  11   5       57.02       58.34     24.63 o 
  -8  11   5      192.33      194.46     29.82 o 
  -7  11   5      164.59      190.99     20.89 o 
  -6  11   5        7.89        4.11     14.36 o 
  -5  11   5      117.70       81.65     16.77 o 
  -4  11   5        0.82      -24.03     31.33 o 
  -3  11   5      152.61      168.50     19.66 o 
  -2  11   5       53.49       62.22     13.06 o 
  -1  11   5      227.89      265.58     38.89 o 
   0  11   5       84.47       71.30     15.50 o 
   1  11   5        8.62       38.12     17.07 o 
   2  11   5       18.18        0.17     10.34 o 
   3  11   5       68.55       60.37     11.03 o 
   4  11   5        2.23       -3.55      9.56 o 
   5  11   5      322.38      287.90     19.97 o 
   6  11   5       68.90       64.53     13.14 o 
   7  11   5      425.54      423.55     23.72 o 
  -7  12   5      288.73      326.11     58.12 o 
  -6  12   5      104.81      103.59     23.12 o 
  -5  12   5      263.01      316.70     57.47 o 
  -4  12   5      332.91      295.97     53.15 o 
  -3  12   5       13.55       17.89     34.14 o 
  -2  12   5      226.77      272.49     30.47 o 
  -1  12   5       19.87       15.11     20.96 o 
   0  12   5       27.51       18.89     18.58 o 
   1  12   5       29.10       35.58     15.78 o 
   2  12   5      645.20      728.22     37.63 o 
   3  12   5      187.63      139.03     18.95 o 
   4  12   5      194.82      218.82     24.20 o 
   5  12   5       76.12       46.04     17.50 o 
   6  12   5        9.28      -11.79     11.79 o 
  -4  13   5       14.36       23.23     21.17 o 
  -3  13   5       79.70       68.54     23.34 o 
  -2  13   5      186.50      223.35     23.37 o 
  -1  13   5      131.92      112.75     19.93 o 
   0  13   5       53.86       63.86     17.84 o 
   1  13   5       56.43       45.55     33.27 o 
   2  13   5       65.24       56.55     25.50 o 
   3  13   5       17.21      -20.87     22.69 o 
 -16   0   6      182.40      203.54     30.25 o 
 -15   0   6        0.05        2.16     19.01 o 
 -14   0   6      225.56      231.67     23.43 o 
 -13   0   6       79.50       49.70     18.58 o 
 -12   0   6      190.43      163.35     23.34 o 
 -11   0   6     1841.92     1606.69     82.11 o 
 -10   0   6      101.35       91.18     17.72 o 
  -9   0   6      109.79      110.39     10.37 o 
  -8   0   6      162.33      148.60     13.33 o 
  -7   0   6     4013.73     3816.57     86.59 o 
  -6   0   6      783.23      732.76     20.44 o 
  -5   0   6     4479.24     4157.53     93.36 o 
  -4   0   6     2719.94     2673.65     70.01 o 
  -3   0   6     7762.23     7777.81    196.41 o 
  -2   0   6     1819.44     1900.44     44.75 o 
  -1   0   6    16746.01    17305.87    479.30 o 
   0   0   6     9709.76    10244.23    268.36 o 
   1   0   6     1455.51     1493.04    124.02 o 
   2   0   6        8.27        3.28      2.60 o 
   3   0   6      957.52      930.12     26.36 o 
   4   0   6     3540.98     3333.15     75.05 o 
   5   0   6      394.51      448.67     16.59 o 
   6   0   6        2.49        3.41      6.23 o 
   7   0   6       24.98       17.32      7.47 o 
   8   0   6     2089.75     1914.96     65.80 o 
   9   0   6     2549.84     2549.29     69.87 o 
  10   0   6        0.10        6.74     14.48 o 
  11   0   6      382.41      386.73     54.45 o 
  12   0   6      336.03      329.74     34.14 o 
  13   0   6      629.05      698.36     43.65 o 
  14   0   6       43.54       65.68     22.04 o 
 -15   1   6       30.05       23.77     14.36 o 
 -14   1   6      129.09      215.88     23.38 o 
 -13   1   6        8.85       27.70     11.08 o 
 -12   1   6      551.24      613.58     25.36 o 
 -11   1   6      586.48      570.76     52.50 o 
 -10   1   6        1.50       11.88      9.62 o 
  -9   1   6      596.48      711.16     20.13 o 
  -8   1   6     2030.83     1955.57     38.35 o 
  -7   1   6     2521.36     2572.27     48.57 o 
  -6   1   6       22.58       12.95      3.60 o 
  -5   1   6      117.26      133.99      5.81 o 
  -4   1   6     7935.47     8039.62    133.55 o 
  -3   1   6      273.87      316.13      8.25 o 
  -2   1   6      436.76      530.68     13.69 o 
  -1   1   6     3469.67     3506.09     79.52 o 
   0   1   6       21.35        9.88      2.23 o 
   1   1   6    11467.24    11368.00    201.36 o 
   2   1   6     1096.65     1083.03     18.90 o 
   3   1   6      605.84      554.28     13.47 o 
   4   1   6     3436.71     3492.17     63.35 o 
   5   1   6      251.03      258.40      9.08 o 
   6   1   6       26.86       20.16      3.72 o 
   7   1   6     1337.48     1247.95     23.89 o 
   8   1   6      266.05      281.54     10.95 o 
   9   1   6      183.83      204.28     11.34 o 
  10   1   6        0.09       11.25      6.71 o 
  11   1   6       12.28       13.93      8.06 o 
  12   1   6       26.18       33.45      9.48 o 
  13   1   6       82.00       83.27     11.72 o 
  14   1   6       42.84       67.00     15.24 o 
 -15   2   6      399.70      477.39     29.78 o 
 -14   2   6       25.83       13.11     11.81 o 
 -13   2   6      238.07      271.08     18.66 o 
 -12   2   6       63.40       55.39     11.43 o 
 -11   2   6       19.15       16.00     13.85 o 
 -10   2   6       67.14       88.35     10.54 o 
  -9   2   6      462.72      452.55     16.44 o 
  -8   2   6      472.38      441.49     12.20 o 
  -7   2   6     2606.49     2545.00     42.02 o 
  -6   2   6     5518.54     5491.67     86.65 o 
  -5   2   6      394.35      387.79      9.48 o 
  -4   2   6      803.77      805.92     14.97 o 
  -3   2   6       37.44       47.52      3.59 o 
  -2   2   6      301.17      333.68      7.60 o 
  -1   2   6    11150.37    11849.32    182.90 o 
   0   2   6      233.89      245.10      7.74 o 
   1   2   6       40.97       30.84      3.91 o 
   2   2   6     3305.44     3291.63     59.58 o 
   3   2   6     2059.64     2154.76     34.71 o 
   4   2   6      151.06      144.96      6.67 o 
   5   2   6     7999.69     8236.81    162.17 o 
   6   2   6     3526.47     3394.12     62.94 o 
   7   2   6      714.73      612.76     15.39 o 
   8   2   6     4072.38     3883.69     80.04 o 
   9   2   6      372.24      370.85     14.86 o 
  10   2   6       35.09       39.93     10.85 o 
  11   2   6      512.98      516.37     17.43 o 
  12   2   6      254.71      327.03     16.77 o 
  13   2   6      267.65      306.29     30.75 o 
  14   2   6       28.63       22.05     13.57 o 
 -15   3   6       62.45       75.35     16.60 o 
 -14   3   6      853.74      904.12     34.49 o 
 -13   3   6        9.48       -6.45     13.96 o 
 -12   3   6       81.45       66.85     12.00 o 
 -11   3   6      558.55      486.27     22.13 o 
 -10   3   6     2016.11     1860.12     44.16 o 
  -9   3   6     1065.02     1019.46     23.01 o 
  -8   3   6      161.27      182.76     13.69 o 
  -7   3   6     1140.10     1052.19     18.53 o 
  -6   3   6        6.00        7.72      3.51 o 
  -5   3   6        1.60       -3.06      3.36 o 
  -4   3   6      948.69     1061.51     17.84 o 
  -3   3   6     2788.25     3076.42     48.96 o 
  -2   3   6      396.98      448.16      9.34 o 
  -1   3   6       50.81       67.09      3.85 o 
   0   3   6      198.28      215.23      6.32 o 
   1   3   6      238.34      219.35      8.07 o 
   2   3   6     1884.80     1888.02     45.04 o 
   3   3   6      659.95      655.87     17.97 o 
   4   3   6      447.66      441.59     13.84 o 
   5   3   6     1302.51     1282.52     31.69 o 
   6   3   6       28.04       35.37      8.68 o 
   7   3   6      386.07      378.43     20.77 o 
   8   3   6      125.18      115.55     12.97 o 
   9   3   6     1170.85     1158.27     35.80 o 
  10   3   6       58.66       80.32     10.71 o 
  11   3   6       24.19       32.05     12.15 o 
  12   3   6       94.26      100.01     14.91 o 
  13   3   6      528.96      720.68     74.54 o 
 -15   4   6      373.43      357.48     27.63 o 
 -14   4   6      289.74      256.73     23.21 o 
 -13   4   6        8.34        5.05     11.13 o 
 -12   4   6        2.42       19.09     20.25 o 
 -11   4   6      163.41      163.17     14.84 o 
 -10   4   6      189.32      232.49     14.46 o 
  -9   4   6       79.42       75.48      7.20 o 
  -8   4   6      115.94      111.73      6.99 o 
  -7   4   6      758.64      737.45     14.39 o 
  -6   4   6      985.23     1003.46     17.85 o 
  -5   4   6      564.24      591.51     16.62 o 
  -4   4   6     3870.32     4051.67     61.76 o 
  -3   4   6     7833.86     8857.62    146.60 o 
  -2   4   6        6.89       13.15      3.25 o 
  -1   4   6      458.28      523.05     10.67 o 
   0   4   6       86.02       93.54      4.34 o 
   1   4   6      229.74      228.77     11.60 o 
   2   4   6        5.09       11.86      5.32 o 
   3   4   6      314.91      331.22     12.70 o 
   4   4   6      294.12      256.35     10.99 o 
   5   4   6      357.95      292.78     20.02 o 
   6   4   6       20.94       16.71      6.00 o 
   7   4   6     2006.50     2011.52     48.73 o 
   8   4   6     2367.13     2215.92     47.62 o 
   9   4   6     1500.49     1459.72     55.44 o 
  10   4   6      391.51      432.58     23.84 o 
  11   4   6      135.41      171.52     19.05 o 
  12   4   6      122.77      173.97     21.61 o 
  13   4   6        8.60        2.98     22.90 o 
 -14   5   6      217.15      272.23     24.13 o 
 -13   5   6       73.79       84.52     17.87 o 
 -12   5   6      651.52      654.82     23.66 o 
 -11   5   6      681.90      687.50     23.68 o 
 -10   5   6     1673.52     1596.12     34.24 o 
  -9   5   6      724.47      612.85     17.03 o 
  -8   5   6     1370.41     1273.25     25.82 o 
  -7   5   6     1887.03     1820.07     32.10 o 
  -6   5   6       45.70       53.49      4.91 o 
  -5   5   6      468.25      491.11     11.52 o 
  -4   5   6      589.95      660.42     14.78 o 
  -3   5   6      328.65      408.49      9.85 o 
  -2   5   6     3256.84     3984.14     63.18 o 
  -1   5   6     1059.97     1178.09     33.05 o 
   0   5   6      218.30      201.10      8.14 o 
   1   5   6       25.95       47.50      4.25 o 
   2   5   6     5250.04     5639.60     94.39 o 
   3   5   6     1910.87     1920.55     46.16 o 
   4   5   6     2044.33     1874.83     45.62 o 
   5   5   6      747.19      624.88     23.11 o 
   6   5   6      184.86      182.07     15.00 o 
   7   5   6        0.53       -6.29      6.29 o 
   8   5   6       79.24       83.38      8.59 o 
   9   5   6      761.98      640.90     25.25 o 
  10   5   6        5.14        2.13     12.35 o 
  11   5   6      280.98      273.88     23.97 o 
  12   5   6       33.97       22.33     18.37 o 
  13   5   6       17.64       52.72     25.06 o 
 -14   6   6       74.14       91.42     25.71 o 
 -13   6   6       54.62       56.60     11.41 o 
 -12   6   6      408.60      485.92     20.84 o 
 -11   6   6        0.01       13.31      9.18 o 
 -10   6   6      448.49      458.13     16.97 o 
  -9   6   6      846.77      742.39     19.75 o 
  -8   6   6        4.08        1.97      6.42 o 
  -7   6   6      104.32      114.83      8.13 o 
  -6   6   6      126.01      106.71      6.56 o 
  -5   6   6       26.46       30.52      5.07 o 
  -4   6   6       13.45        9.46      4.44 o 
  -3   6   6     1152.46     1268.65     23.43 o 
  -2   6   6      199.88      227.96      7.34 o 
  -1   6   6      100.84      113.91      5.93 o 
   0   6   6       25.33       18.18      5.26 o 
   1   6   6     1123.22     1318.27     39.43 o 
   2   6   6      478.65      462.89     11.47 o 
   3   6   6      478.58      448.36     11.00 o 
   4   6   6        9.50       -0.05      7.40 o 
   5   6   6      154.22      116.38     13.32 o 
   6   6   6        0.95        1.84      8.86 o 
   7   6   6       39.65       38.62      9.64 o 
   8   6   6       51.93       58.42     15.06 o 
   9   6   6        1.90       -9.67      9.67 o 
  10   6   6      396.62      381.11     49.70 o 
  11   6   6      140.02      144.33     27.22 o 
  12   6   6       14.15        3.89     22.04 o 
 -13   7   6      734.75      757.78     31.21 o 
 -12   7   6      245.11      217.72     15.23 o 
 -11   7   6      434.59      432.97     19.91 o 
 -10   7   6      251.36      270.05     15.96 o 
  -9   7   6      558.00      609.24     21.75 o 
  -8   7   6     1278.46     1288.48     35.89 o 
  -7   7   6      780.37      696.71     24.76 o 
  -6   7   6     2248.09     2244.84     49.40 o 
  -5   7   6      323.01      367.30     12.63 o 
  -4   7   6      118.29      113.81      7.47 o 
  -3   7   6       58.66       57.11      4.90 o 
  -2   7   6      829.79      867.69     18.93 o 
  -1   7   6     1697.35     1841.32     36.58 o 
   0   7   6     2396.59     2604.78     55.05 o 
   1   7   6      369.34      392.53     13.67 o 
   2   7   6      173.86      152.51      7.64 o 
   3   7   6      829.21      812.04     19.27 o 
   4   7   6      809.97      745.01     22.09 o 
   5   7   6     1112.77     1041.06     25.78 o 
   6   7   6      790.96      681.42     21.22 o 
   7   7   6      292.17      289.41     28.74 o 
   8   7   6        0.08        7.86     11.67 o 
   9   7   6       75.38       58.86     13.17 o 
  10   7   6        1.48      -11.91     22.47 o 
  11   7   6       16.03       42.35     23.34 o 
 -12   8   6        0.14       23.00     12.44 o 
 -11   8   6       98.96      138.44     15.19 o 
 -10   8   6       33.64       30.94     11.36 o 
  -9   8   6        9.64       16.19      9.11 o 
  -8   8   6     1670.69     1569.14     41.89 o 
  -7   8   6     1940.36     1789.80     41.67 o 
  -6   8   6      764.92      720.77     21.68 o 
  -5   8   6     1091.10     1160.64     29.27 o 
  -4   8   6        4.50       -2.01      5.72 o 
  -3   8   6      699.85      695.11     23.95 o 
  -2   8   6     2156.70     2325.33     45.47 o 
  -1   8   6     2339.67     2494.59     53.76 o 
   0   8   6      242.09      268.46     12.56 o 
   1   8   6      194.27      186.31     12.22 o 
   2   8   6     2235.12     2390.28     57.79 o 
   3   8   6       26.14       28.68      7.98 o 
   4   8   6     1574.53     1588.75     40.66 o 
   5   8   6      307.65      264.91     12.77 o 
   6   8   6       66.73       58.37     10.09 o 
   7   8   6      377.53      338.63     17.58 o 
   8   8   6       56.23       38.21      9.18 o 
   9   8   6        1.84       -1.46      8.12 o 
  10   8   6       69.15       90.75     25.93 o 
  11   8   6      102.56       89.45     27.66 o 
 -12   9   6      152.36      139.69     16.67 o 
 -11   9   6      626.20      651.70     29.24 o 
 -10   9   6      406.89      413.60     23.19 o 
  -9   9   6      244.85      233.32     15.26 o 
  -8   9   6      275.77      272.64     19.42 o 
  -7   9   6        6.50       19.43      9.37 o 
  -6   9   6       86.99       72.85     10.36 o 
  -5   9   6       42.14       23.63      9.10 o 
  -4   9   6       14.31        6.78     10.15 o 
  -3   9   6      416.47      427.97     21.34 o 
  -2   9   6       91.32       78.58      8.72 o 
  -1   9   6        7.50        3.83      7.85 o 
   0   9   6       40.06       35.94      8.65 o 
   1   9   6      673.39      693.07     23.43 o 
   2   9   6      531.10      529.98     20.14 o 
   3   9   6      763.01      751.68     24.49 o 
   4   9   6      316.95      320.91     16.11 o 
   5   9   6      291.96      236.47     13.94 o 
   6   9   6       76.52       56.52     11.29 o 
   7   9   6       36.41       47.96     10.47 o 
   8   9   6        0.10       12.91      9.56 o 
   9   9   6      262.25      266.83     17.20 o 
  10   9   6       68.26       87.72     27.66 o 
 -10  10   6       23.03       46.99     35.87 o 
  -9  10   6      626.32      560.12     31.05 o 
  -8  10   6      327.97      337.53     30.47 o 
  -7  10   6       52.57       33.42     16.21 o 
  -6  10   6       72.48       49.05     14.67 o 
  -5  10   6      527.56      483.62     26.29 o 
  -4  10   6      956.26      922.65     34.35 o 
  -3  10   6       32.04       50.80     11.94 o 
  -2  10   6      978.90      980.02     35.06 o 
  -1  10   6     1219.59     1277.94     41.11 o 
   0  10   6      297.67      303.05     16.42 o 
   1  10   6     1518.26     1515.86     41.05 o 
   2  10   6      224.13      227.39     19.90 o 
   3  10   6        0.49       -9.42      9.42 o 
   4  10   6      152.04      154.35     12.36 o 
   5  10   6       89.57       82.69     12.66 o 
   6  10   6       15.62       20.13     11.35 o 
   7  10   6      305.14      337.08     20.35 o 
   8  10   6       84.85       89.42     18.53 o 
   9  10   6       34.16       47.30     14.31 o 
  -9  11   6        0.03       10.72     18.37 o 
  -8  11   6       20.36       -0.86     19.88 o 
  -7  11   6       16.47       27.16     33.27 o 
  -6  11   6      152.11      122.96     38.46 o 
  -5  11   6       23.65       18.08     14.51 o 
  -4  11   6        7.77       16.55     14.19 o 
  -3  11   6        0.10        5.76     13.71 o 
  -2  11   6      342.31      370.98     22.22 o 
  -1  11   6      228.49      278.93     23.37 o 
   0  11   6        2.12        9.18     14.26 o 
   1  11   6        2.21      -10.16     10.16 o 
   2  11   6       10.27        4.02     10.36 o 
   3  11   6      121.55      107.63     11.93 o 
   4  11   6      338.61      342.18     18.54 o 
   5  11   6       41.39       42.68     13.57 o 
   6  11   6       26.15       30.21     18.85 o 
   7  11   6        0.92       -9.03     11.67 o 
  -7  12   6      345.78      346.35     28.85 o 
  -6  12   6      363.47      383.20     29.33 o 
  -5  12   6       30.29       52.11     18.37 o 
  -4  12   6      467.04      522.47     33.00 o 
  -3  12   6      235.68      229.74     40.40 o 
  -2  12   6      129.03      119.21     18.88 o 
  -1  12   6      276.83      301.99     25.79 o 
   0  12   6       52.55       83.27     17.29 o 
   1  12   6       82.29       71.23     17.93 o 
   2  12   6      223.86      262.05     24.59 o 
   3  12   6        0.08       -7.59     13.89 o 
   4  12   6       70.80       92.73     22.26 o 
   5  12   6       55.85       50.23     13.67 o 
  -4  13   6       26.77       30.13     17.39 o 
  -3  13   6       40.61       41.45     17.08 o 
  -2  13   6      490.37      562.60     35.52 o 
  -1  13   6      148.52      150.54     20.67 o 
   0  13   6       72.08       68.15     18.06 o 
   1  13   6      232.24      262.60     25.65 o 
   2  13   6       74.73       57.27     17.64 o 
 -15   1   7       15.72       28.89     14.66 o 
 -14   1   7      222.85      249.85     18.91 o 
 -13   1   7      283.74      280.33     19.15 o 
 -12   1   7       76.91       86.05     14.21 o 
 -11   1   7        4.35       18.58     15.56 o 
 -10   1   7      424.29      402.06     25.30 o 
  -9   1   7     2329.54     2251.21     52.81 o 
  -8   1   7      944.70      867.10     19.72 o 
  -7   1   7      785.53      751.20     16.08 o 
  -6   1   7     5626.76     5579.09     87.98 o 
  -5   1   7      100.69       78.09      4.56 o 
  -4   1   7       26.44       12.95      3.36 o 
  -3   1   7      802.22      931.30     16.57 o 
  -2   1   7     4420.70     4965.09     77.58 o 
  -1   1   7     1597.87     1639.77     32.58 o 
   0   1   7      360.51      388.09      7.78 o 
   1   1   7        5.81        4.06      2.28 o 
   2   1   7       26.64       27.42      2.84 o 
   3   1   7     2153.34     2089.37     42.09 o 
   4   1   7      922.73      851.47     18.09 o 
   5   1   7     1205.31     1127.08     27.79 o 
   6   1   7     2133.72     1971.18     41.73 o 
   7   1   7      138.28      128.45      8.04 o 
   8   1   7      342.66      350.34     12.11 o 
   9   1   7        6.57       -6.34      6.34 o 
  10   1   7      175.17      166.60     11.26 o 
  11   1   7      134.75      136.26     10.72 o 
  12   1   7       21.66       24.55      9.39 o 
  13   1   7       15.81       22.10     16.14 o 
 -15   2   7        4.00       27.77     15.27 o 
 -14   2   7        6.52        8.21     11.75 o 
 -13   2   7      301.11      303.18     19.91 o 
 -12   2   7       27.66       40.95     11.15 o 
 -11   2   7      146.00      105.26     12.38 o 
 -10   2   7      971.06      831.91     24.62 o 
  -9   2   7      174.11      194.92     11.09 o 
  -8   2   7      134.06      146.93      8.82 o 
  -7   2   7      988.75      975.22     19.67 o 
  -6   2   7       78.23       53.51      4.84 o 
  -5   2   7      645.83      668.98     14.60 o 
  -4   2   7      612.03      630.77     12.63 o 
  -3   2   7        0.35        4.49      3.24 o 
  -2   2   7      547.11      573.59     11.02 o 
  -1   2   7     6201.78     6557.50    108.65 o 
   0   2   7     2539.31     2710.23     49.20 o 
   1   2   7     5931.49     6212.87    122.00 o 
   2   2   7      126.72      107.37      5.25 o 
   3   2   7     1724.17     1693.10     29.60 o 
   4   2   7     1657.48     1762.41     36.65 o 
   5   2   7     1283.86     1200.67     26.35 o 
   6   2   7      151.23      134.67      7.72 o 
   7   2   7     1889.31     1838.31     44.73 o 
   8   2   7       31.43       23.91      6.69 o 
   9   2   7       23.61        6.71      8.06 o 
  10   2   7        3.16       -5.99      8.44 o 
  11   2   7       10.75       20.79      9.92 o 
  12   2   7      337.95      361.21     17.47 o 
  13   2   7       31.52       21.36     11.18 o 
 -15   3   7      180.58      201.81     21.29 o 
 -14   3   7       29.92       29.01     12.72 o 
 -13   3   7       51.89       52.27     12.40 o 
 -12   3   7       48.04       38.68     14.11 o 
 -11   3   7       53.32       50.31     10.70 o 
 -10   3   7        0.91        1.62      6.44 o 
  -9   3   7      252.43      233.15     10.58 o 
  -8   3   7     3680.54     3510.55     54.02 o 
  -7   3   7     2793.36     2710.55     42.24 o 
  -6   3   7       74.99       56.58      4.37 o 
  -5   3   7     1226.90     1266.45     21.03 o 
  -4   3   7     1693.77     1783.49     28.12 o 
  -3   3   7      465.69      544.17     11.12 o 
  -2   3   7       75.71       83.98      3.81 o 
  -1   3   7       62.84       65.97      3.80 o 
   0   3   7      172.50      169.01      5.70 o 
   1   3   7       80.19       95.79      5.47 o 
   2   3   7     3120.23     3315.20     66.19 o 
   3   3   7      269.76      318.96     10.26 o 
   4   3   7     1739.58     1733.10     36.44 o 
   5   3   7      678.66      621.44     15.62 o 
   6   3   7       37.18       33.62      6.23 o 
   7   3   7     1641.62     1578.31     39.49 o 
   8   3   7     1224.45     1110.06     33.81 o 
   9   3   7      114.03      108.12     12.97 o 
  10   3   7      156.77      151.31     14.17 o 
  11   3   7       94.90      100.81     16.42 o 
  12   3   7        2.05        7.46     30.68 o 
  13   3   7       15.18       18.13     18.80 o 
 -15   4   7       44.53       43.67     19.66 o 
 -14   4   7       12.97       28.01     12.74 o 
 -13   4   7       82.68       83.93     13.37 o 
 -12   4   7      240.61      346.75     20.60 o 
 -11   4   7       80.53       76.58     10.16 o 
 -10   4   7      567.09      547.26     16.22 o 
  -9   4   7      192.39      206.71     11.28 o 
  -8   4   7      172.06      178.39      8.70 o 
  -7   4   7       12.05       10.59      4.07 o 
  -6   4   7     1628.18     1614.30     26.48 o 
  -5   4   7     4282.40     4331.45     74.40 o 
  -4   4   7     3782.42     3973.36     59.70 o 
  -3   4   7      772.42      804.97     15.21 o 
  -2   4   7      173.64      199.02      7.12 o 
  -1   4   7       45.92       56.18      3.92 o 
   0   4   7       12.69       11.20      3.63 o 
   1   4   7       78.91       87.78      4.71 o 
   2   4   7     1161.77     1243.01     33.94 o 
   3   4   7      835.43      782.29     24.34 o 
   4   4   7      463.61      409.05     13.87 o 
   5   4   7       27.46       25.24      5.71 o 
   6   4   7      220.74      220.93     13.43 o 
   7   4   7        6.82        6.36      5.23 o 
   8   4   7      301.67      304.72     14.76 o 
   9   4   7        1.83        0.97      9.12 o 
  10   4   7      539.37      593.32     41.92 o 
  11   4   7       21.51       23.83     37.38 o 
  12   4   7        5.11       -0.37     15.07 o 
  13   4   7       78.51       80.81     24.63 o 
 -14   5   7      503.40      495.19     31.10 o 
 -13   5   7      134.22      178.31     13.92 o 
 -12   5   7       41.41       43.91     10.73 o 
 -11   5   7      215.58      238.88     18.74 o 
 -10   5   7        0.02        9.33      7.25 o 
  -9   5   7       48.71       33.39      7.01 o 
  -8   5   7      329.61      311.66     12.29 o 
  -7   5   7      130.54      137.51      6.52 o 
  -6   5   7        9.51        9.87      4.15 o 
  -5   5   7     1340.72     1455.89     25.63 o 
  -4   5   7      255.49      279.70      9.98 o 
  -3   5   7      605.36      659.47     14.60 o 
  -2   5   7        8.24       17.97      3.47 o 
  -1   5   7     2087.60     2350.82     38.42 o 
   0   5   7        5.46       12.61      3.20 o 
   1   5   7      478.41      459.15     11.67 o 
   2   5   7      338.54      308.84     11.11 o 
   3   5   7       50.26       45.55      7.42 o 
   4   5   7       62.15       55.91      6.84 o 
   5   5   7       70.19       66.76      9.10 o 
   6   5   7      627.19      578.66     25.15 o 
   7   5   7       39.91       31.92      7.35 o 
   8   5   7       11.46        8.77      6.86 o 
   9   5   7       66.32       62.21     11.37 o 
  10   5   7        1.11       13.64     12.66 o 
  11   5   7       73.96       88.60     16.80 o 
  12   5   7       68.08       96.80     25.06 o 
 -14   6   7        0.86       26.32     15.47 o 
 -13   6   7      309.38      280.69     18.59 o 
 -12   6   7        2.30       22.16      9.94 o 
 -11   6   7       27.74       67.47     12.23 o 
 -10   6   7       15.94       24.50      7.78 o 
  -9   6   7        1.51       -0.70      6.50 o 
  -8   6   7      317.87      322.71     12.91 o 
  -7   6   7      647.84      622.24     17.00 o 
  -6   6   7      988.85      931.86     21.58 o 
  -5   6   7       96.71       84.51      6.17 o 
  -4   6   7        0.29        9.45      4.98 o 
  -3   6   7       23.07       22.09      4.17 o 
  -2   6   7      662.88      725.41     13.66 o 
  -1   6   7       15.11       13.45      4.02 o 
   0   6   7     2598.74     2793.51     52.44 o 
   1   6   7      174.59      178.01      8.57 o 
   2   6   7      523.83      580.97     13.31 o 
   3   6   7     1174.70     1223.33     27.19 o 
   4   6   7     1405.73     1334.06     39.79 o 
   5   6   7       16.38        5.40      6.81 o 
   6   6   7      818.03      779.45     28.50 o 
   7   6   7      343.86      273.85     16.64 o 
   8   6   7        5.29       -8.53      8.53 o 
   9   6   7      112.39      127.55     13.34 o 
  10   6   7        2.97        3.02     19.45 o 
  11   6   7       50.44       69.57     24.20 o 
  12   6   7       93.59       98.53     26.79 o 
 -13   7   7      115.42      151.90     15.84 o 
 -12   7   7       37.25       20.31     11.48 o 
 -11   7   7       11.55       21.27     10.01 o 
 -10   7   7      392.15      397.84     18.05 o 
  -9   7   7        1.37       -1.84      8.24 o 
  -8   7   7      443.04      377.84     15.77 o 
  -7   7   7     1233.75     1209.76     33.85 o 
  -6   7   7      736.64      676.51     20.25 o 
  -5   7   7       65.27       52.41      6.59 o 
  -4   7   7       53.19       54.53      5.95 o 
  -3   7   7       12.37       11.60      5.03 o 
  -2   7   7        0.04        2.42      3.83 o 
  -1   7   7      961.26     1008.82     20.76 o 
   0   7   7        0.28       -0.65      5.56 o 
   1   7   7      124.12      115.38      7.90 o 
   2   7   7      239.69      234.32     10.71 o 
   3   7   7      520.57      550.12     17.72 o 
   4   7   7       64.77       37.19      9.35 o 
   5   7   7       46.79       44.96      6.86 o 
   6   7   7      117.76       95.82     12.56 o 
   7   7   7      427.63      386.42     23.56 o 
   8   7   7       26.98       22.20     11.94 o 
   9   7   7       14.40       -0.93     21.39 o 
  10   7   7       50.57       37.26     11.84 o 
  11   7   7       11.50       19.01     22.47 o 
 -12   8   7      685.18      778.75     54.79 o 
 -11   8   7      241.36      231.61     19.96 o 
 -10   8   7      173.55      161.72     13.13 o 
  -9   8   7       32.12       29.22      9.65 o 
  -8   8   7      234.45      201.26     12.34 o 
  -7   8   7      510.12      537.08     21.46 o 
  -6   8   7      322.13      318.53     14.68 o 
  -5   8   7      546.05      587.86     20.80 o 
  -4   8   7     1735.81     1809.77     54.37 o 
  -3   8   7      800.05      815.44     18.92 o 
  -2   8   7       28.23       27.80      5.25 o 
  -1   8   7     1508.19     1638.71     48.48 o 
   0   8   7     1050.18     1128.39     49.49 o 
   1   8   7       46.56       21.45      9.56 o 
   2   8   7     2419.66     2477.94     59.79 o 
   3   8   7      134.17      130.47     10.15 o 
   4   8   7       14.36       17.39     13.41 o 
   5   8   7     1139.00     1001.07     32.45 o 
   6   8   7      282.46      245.67     15.09 o 
   7   8   7        1.59       -8.85      8.85 o 
   8   8   7      157.66      156.04     11.73 o 
   9   8   7       31.78       22.80     20.31 o 
  10   8   7      104.92       79.51     25.93 o 
 -12   9   7        1.36       50.39     16.73 o 
 -11   9   7      404.52      403.33     24.09 o 
 -10   9   7        8.54        4.44     12.47 o 
  -9   9   7       22.83       29.72     10.31 o 
  -8   9   7      320.04      291.55     39.32 o 
  -7   9   7        0.72       -2.19     10.05 o 
  -6   9   7        7.42        7.01      9.10 o 
  -5   9   7      304.16      337.89     20.43 o 
  -4   9   7      103.09      113.45     13.20 o 
  -3   9   7      244.27      232.76     14.25 o 
  -2   9   7      399.63      395.02     15.92 o 
  -1   9   7       85.72       76.68     13.54 o 
   0   9   7      251.21      259.87     14.98 o 
   1   9   7       26.17       13.00      8.46 o 
   2   9   7       13.00        0.70      8.17 o 
   3   9   7      329.95      314.63     16.08 o 
   4   9   7       78.03       80.96      9.71 o 
   5   9   7        2.92       -0.58      8.71 o 
   6   9   7      198.77      156.41     13.99 o 
   7   9   7       75.62       72.99     22.42 o 
   8   9   7       13.77       28.98      9.95 o 
   9   9   7      104.61      126.18     27.66 o 
 -10  10   7      367.07      304.66     37.16 o 
  -9  10   7      481.58      485.50     30.71 o 
  -8  10   7       39.32       31.11     20.74 o 
  -7  10   7       13.45        7.36     18.37 o 
  -6  10   7      311.38      312.02     38.89 o 
  -5  10   7      443.60      461.73     24.11 o 
  -4  10   7        9.57       -1.87     10.82 o 
  -3  10   7      889.43      887.21     32.99 o 
  -2  10   7     2251.86     2264.17     66.16 o 
  -1  10   7      118.70      137.66     11.89 o 
   0  10   7        0.12        2.05      8.82 o 
   1  10   7     1082.47     1118.81     47.72 o 
   2  10   7      513.19      481.70     26.82 o 
   3  10   7      285.64      267.31     15.88 o 
   4  10   7      308.78      296.69     16.80 o 
   5  10   7        1.67       -9.75      9.75 o 
   6  10   7       18.56       -7.40     13.25 o 
   7  10   7        0.76       -4.79     10.31 o 
   8  10   7       31.09       72.48     14.23 o 
  -9  11   7      508.23      533.38     33.61 o 
  -8  11   7       90.23      115.81     26.36 o 
  -7  11   7      172.62      153.83     20.47 o 
  -6  11   7        6.41        1.51     14.36 o 
  -5  11   7        6.13       29.98     15.12 o 
  -4  11   7       25.09       18.80     14.94 o 
  -3  11   7        0.73        1.17     11.54 o 
  -2  11   7        0.22       -7.46     10.92 o 
  -1  11   7       51.76       45.31     12.65 o 
   0  11   7      379.73      412.46     27.87 o 
   1  11   7      171.53      168.44     14.99 o 
   2  11   7      118.19      143.42     13.20 o 
   3  11   7       14.56       28.86     10.19 o 
   4  11   7       11.95       28.83     14.29 o 
   5  11   7        3.50       14.77     12.24 o 
   6  11   7      397.29      398.11     22.89 o 
   7  11   7        5.53       -0.40     13.19 o 
  -7  12   7       28.28       16.84     16.47 o 
  -6  12   7        1.16        3.46     15.57 o 
  -5  12   7       25.08       17.21     16.33 o 
  -4  12   7       25.58       16.39     15.85 o 
  -3  12   7       54.73       57.88     17.21 o 
  -2  12   7      798.50      864.72     42.28 o 
  -1  12   7      567.52      586.35     33.77 o 
   0  12   7       73.96       94.31     17.64 o 
   1  12   7      147.13      145.27     24.42 o 
   2  12   7      119.72      105.74     18.17 o 
   3  12   7       16.42       15.43     19.01 o 
   4  12   7        0.33        2.44     15.34 o 
   5  12   7       53.77       60.49     13.80 o 
  -3  13   7      387.60      415.38     31.84 o 
  -2  13   7      353.87      391.50     30.92 o 
  -1  13   7       22.47       11.61     16.29 o 
   0  13   7       14.18       13.27     16.19 o 
   1  13   7        7.63       12.84     15.56 o 
 -15   0   8       10.10       15.56     20.74 o 
 -14   0   8        1.00      -16.85     16.85 o 
 -13   0   8        2.55       -6.05     17.29 o 
 -12   0   8       77.10       59.63     19.01 o 
 -11   0   8      437.65      369.48     33.71 o 
 -10   0   8       18.49       17.50      9.03 o 
  -9   0   8     1030.73     1052.89     39.50 o 
  -8   0   8       94.42       81.97     10.15 o 
  -7   0   8     1141.17     1191.94     30.70 o 
  -6   0   8      117.18      103.32      7.61 o 
  -5   0   8       47.97       55.68      6.99 o 
  -4   0   8      995.92      978.81     42.78 o 
  -3   0   8     7123.32     8023.50    202.90 o 
  -2   0   8      505.29      475.60     34.93 o 
  -1   0   8     6898.33     7607.67    148.64 o 
   0   0   8     8505.76     9476.31    185.04 o 
   1   0   8     1316.52     1352.67     59.71 o 
   2   0   8     1241.36     1188.62     40.03 o 
   3   0   8       61.07       53.21      7.99 o 
   4   0   8     2081.12     2116.09     69.35 o 
   5   0   8       61.48       70.19      9.03 o 
   6   0   8      289.77      262.53     16.48 o 
   7   0   8     1510.25     1459.49     43.08 o 
   8   0   8      316.68      369.85     22.61 o 
   9   0   8     1140.99     1176.94     36.26 o 
  10   0   8      332.79      284.23     19.89 o 
  11   0   8        0.53       12.02     14.48 o 
  12   0   8      160.25      147.76     17.51 o 
  13   0   8      162.38      220.51     21.58 o 
 -15   1   8       63.57       71.48     16.96 o 
 -14   1   8        5.22       30.73     12.31 o 
 -13   1   8       19.83       38.51     11.63 o 
 -12   1   8       43.47       25.16     21.17 o 
 -11   1   8     1306.73     1283.19     49.19 o 
 -10   1   8       13.52       41.44     11.12 o 
  -9   1   8        1.12       -5.43      5.43 o 
  -8   1   8      176.27      208.52      8.72 o 
  -7   1   8      381.02      381.14     10.64 o 
  -6   1   8     4171.53     4192.07     67.00 o 
  -5   1   8      138.34      165.22      6.74 o 
  -4   1   8      191.32      176.52      6.80 o 
  -3   1   8     7677.79     8113.10    134.65 o 
  -2   1   8     6854.16     7501.37    123.74 o 
  -1   1   8     4031.29     4298.57     71.65 o 
   0   1   8       92.34       91.99      3.72 o 
   1   1   8      329.24      307.36      8.34 o 
   2   1   8       26.34       24.94      3.17 o 
   3   1   8      347.96      322.68      9.18 o 
   4   1   8       82.98       87.89      5.05 o 
   5   1   8     1598.61     1551.01     32.63 o 
   6   1   8       95.73      110.24      6.34 o 
   7   1   8      145.68      148.20     11.06 o 
   8   1   8      168.13      161.24      9.63 o 
   9   1   8      150.26      171.69     10.20 o 
  10   1   8        2.15       -9.06     13.85 o 
  11   1   8      259.62      290.79     14.99 o 
  12   1   8        0.63       -2.72      8.81 o 
  13   1   8       15.25       26.61     10.47 o 
 -15   2   8      165.55      207.06     27.22 o 
 -14   2   8      168.79      171.48     27.58 o 
 -13   2   8       43.86       56.22     12.66 o 
 -12   2   8      256.53      209.31     15.74 o 
 -11   2   8        1.81        4.76     12.33 o 
 -10   2   8       22.09       30.73     20.79 o 
  -9   2   8     1526.22     1440.46     32.43 o 
  -8   2   8     2447.84     2329.23     41.87 o 
  -7   2   8        0.15        7.49      4.14 o 
  -6   2   8       57.22       59.97      5.07 o 
  -5   2   8      111.46       99.45      5.53 o 
  -4   2   8      253.14      296.69      9.99 o 
  -3   2   8      190.16      227.43     11.84 o 
  -2   2   8        2.26        2.74      3.32 o 
  -1   2   8      582.05      666.06     13.00 o 
   0   2   8      279.08      303.10      8.05 o 
   1   2   8       86.12      113.99      8.05 o 
   2   2   8      112.25      149.68      9.02 o 
   3   2   8      210.38      202.79      6.40 o 
   4   2   8       55.25       58.86      4.83 o 
   5   2   8      450.64      399.44     11.78 o 
   6   2   8     2275.76     2105.05     44.25 o 
   7   2   8      366.38      390.05     14.54 o 
   8   2   8     1846.72     1725.64     43.21 o 
   9   2   8       97.67       89.75     10.92 o 
  10   2   8       36.83       58.13     11.35 o 
  11   2   8       72.35       68.33     12.73 o 
  12   2   8        2.84       -9.07     13.50 o 
  13   2   8        3.90        5.87     15.47 o 
 -15   3   8      141.60      154.34     20.00 o 
 -14   3   8       18.75      -13.67     13.71 o 
 -13   3   8      138.61      154.23     15.32 o 
 -12   3   8        1.02       12.55     10.68 o 
 -11   3   8        5.29        2.55      9.62 o 
 -10   3   8      116.86      137.35      9.45 o 
  -9   3   8      842.12      812.28     21.51 o 
  -8   3   8     1028.19     1019.06     18.74 o 
  -7   3   8        1.73        5.44      3.83 o 
  -6   3   8       48.11       57.62      4.47 o 
  -5   3   8     2077.38     2238.96     34.97 o 
  -4   3   8     7836.69     8635.60    126.83 o 
  -3   3   8      240.02      300.20      8.40 o 
  -2   3   8        0.46        0.98      2.64 o 
  -1   3   8     3563.89     4011.21     63.12 o 
   0   3   8      275.06      316.52     10.60 o 
   1   3   8      155.56      160.05     13.04 o 
   2   3   8     2441.47     2476.75     64.84 o 
   3   3   8       79.12       97.60      6.74 o 
   4   3   8      617.03      608.48     15.01 o 
   5   3   8      445.89      441.27     12.15 o 
   6   3   8      223.25      240.14     11.30 o 
   7   3   8       26.82       14.61      6.72 o 
   8   3   8      824.46      759.70     23.19 o 
   9   3   8       49.81       70.76     11.07 o 
  10   3   8        4.36        0.24      9.80 o 
  11   3   8       65.45       48.83     20.09 o 
  12   3   8       39.11       45.62     16.06 o 
  13   3   8        2.03       21.71     16.67 o 
 -15   4   8       53.90       57.69     41.27 o 
 -14   4   8       10.91       14.87     12.12 o 
 -13   4   8       85.85      121.26     14.80 o 
 -12   4   8     1246.29     1204.36     34.66 o 
 -11   4   8      104.09      118.05     11.26 o 
 -10   4   8      361.46      441.57     16.35 o 
  -9   4   8     1029.55      936.90     22.26 o 
  -8   4   8      303.97      293.85     12.43 o 
  -7   4   8     1218.62     1147.80     20.33 o 
  -6   4   8       10.05        3.97      3.88 o 
  -5   4   8      270.40      258.65      7.78 o 
  -4   4   8      256.67      232.63      7.56 o 
  -3   4   8      494.18      542.62     11.44 o 
  -2   4   8        9.12       10.24      3.50 o 
  -1   4   8      355.89      382.64      8.98 o 
   0   4   8      269.95      286.75      7.87 o 
   1   4   8       24.48       20.98      3.54 o 
   2   4   8       10.14       -0.55      3.83 o 
   3   4   8     2699.31     2606.02     58.99 o 
   4   4   8     1715.29     1682.72     36.08 o 
   5   4   8      140.59      118.14      7.62 o 
   6   4   8       25.79       24.64      5.29 o 
   7   4   8      359.58      320.74     22.89 o 
   8   4   8      721.84      634.07     24.47 o 
   9   4   8       91.53       85.31     12.00 o 
  10   4   8       22.65       28.30     19.01 o 
  11   4   8      103.35      130.39     17.57 o 
  12   4   8      162.10      195.33     28.95 o 
 -14   5   8        2.80       -0.81     14.40 o 
 -13   5   8       28.36       23.72     10.46 o 
 -12   5   8       16.21       14.74      9.75 o 
 -11   5   8      143.62      129.32     12.01 o 
 -10   5   8      388.69      404.67     14.46 o 
  -9   5   8      156.09      142.89     10.39 o 
  -8   5   8       64.21       70.18      7.34 o 
  -7   5   8      205.92      177.92      7.51 o 
  -6   5   8      438.17      394.79     10.15 o 
  -5   5   8     1250.76     1316.62     29.87 o 
  -4   5   8      899.14      953.60     19.45 o 
  -3   5   8      461.41      511.99     12.36 o 
  -2   5   8      801.08      899.70     19.60 o 
  -1   5   8      283.14      300.50      8.82 o 
   0   5   8       72.11       66.79      4.58 o 
   1   5   8      515.01      580.76     13.95 o 
   2   5   8      415.98      415.26     13.98 o 
   3   5   8       41.35       34.31      7.17 o 
   4   5   8      791.85      803.66     25.85 o 
   5   5   8      126.85      105.54     10.27 o 
   6   5   8     1568.60     1503.18     33.93 o 
   7   5   8     1572.97     1539.04     39.10 o 
   8   5   8      157.39      165.03     16.64 o 
   9   5   8        9.22        5.79     11.60 o 
  10   5   8       80.03      111.91     16.12 o 
  11   5   8      170.85      191.44     28.52 o 
  12   5   8       40.71       36.73     22.90 o 
 -14   6   8      262.05      262.59     41.92 o 
 -13   6   8       77.52       77.30     12.21 o 
 -12   6   8      132.89      152.96     13.33 o 
 -11   6   8     1159.96     1112.33     32.99 o 
 -10   6   8      992.61      975.11     26.24 o 
  -9   6   8      181.99      190.01     10.46 o 
  -8   6   8     2270.62     2180.68     44.11 o 
  -7   6   8      133.82      126.08      8.54 o 
  -6   6   8      624.92      658.59     15.86 o 
  -5   6   8     2582.81     2685.60     51.78 o 
  -4   6   8     1892.17     2074.14     50.14 o 
  -3   6   8     1235.95     1344.94     25.78 o 
  -2   6   8      119.24      136.66      6.47 o 
  -1   6   8      203.83      206.23      7.90 o 
   0   6   8       19.19       16.34      4.11 o 
   1   6   8     1306.31     1262.47     25.97 o 
   2   6   8      241.61      208.34      8.07 o 
   3   6   8     1436.84     1334.11     39.88 o 
   4   6   8     1341.15     1215.82     36.97 o 
   5   6   8      219.90      184.66     14.53 o 
   6   6   8     3089.20     2827.35     78.53 o 
   7   6   8      216.22      234.56     15.44 o 
   8   6   8      442.51      417.48     18.48 o 
   9   6   8      104.92       93.09     25.06 o 
  10   6   8      134.33      112.36     24.63 o 
  11   6   8       32.52       27.66     22.04 o 
 -13   7   8      213.51      231.22     24.01 o 
 -12   7   8      211.19      225.16     15.89 o 
 -11   7   8      133.28      128.90     13.72 o 
 -10   7   8      136.82      121.77     10.59 o 
  -9   7   8       36.29       28.23      7.53 o 
  -8   7   8      448.22      415.17     22.68 o 
  -7   7   8     2663.07     2547.92     55.67 o 
  -6   7   8      322.31      321.43     14.09 o 
  -5   7   8      130.72      134.63      8.34 o 
  -4   7   8       18.95       23.39      5.52 o 
  -3   7   8      486.11      525.94     15.81 o 
  -2   7   8     1551.81     1729.67     30.17 o 
  -1   7   8       32.63       42.65      5.17 o 
   0   7   8      852.86      889.21     20.90 o 
   1   7   8      414.87      440.68     15.05 o 
   2   7   8      219.41      223.31     10.95 o 
   3   7   8      224.62      206.19     11.42 o 
   4   7   8      315.96      264.28     12.54 o 
   5   7   8      583.26      592.11     25.08 o 
   6   7   8      142.84      154.52     13.87 o 
   7   7   8      614.84      601.69     41.70 o 
   8   7   8      347.08      313.48     21.70 o 
   9   7   8      638.33      567.77     28.03 o 
  10   7   8      803.60      822.28    113.00 o 
  11   7   8      434.94      461.09     45.37 o 
 -12   8   8      507.99      512.10     25.85 o 
 -11   8   8       75.01       80.11     14.04 o 
 -10   8   8        0.19       -9.28      9.28 o 
  -9   8   8      100.66       88.93     11.22 o 
  -8   8   8      128.32      134.90     10.70 o 
  -7   8   8      618.00      591.44     22.10 o 
  -6   8   8       60.40       43.01      8.34 o 
  -5   8   8       23.11       10.36      7.34 o 
  -4   8   8     1008.18      989.89     25.99 o 
  -3   8   8      525.65      519.13     15.52 o 
  -2   8   8      872.16      884.04     23.72 o 
  -1   8   8      139.04      143.66     13.11 o 
   0   8   8     3937.70     3952.80     94.18 o 
   1   8   8        3.35       -4.26     10.75 o 
   2   8   8       94.98       98.46     10.48 o 
   3   8   8        3.62       -6.99      6.99 o 
   4   8   8      180.48      127.77      9.72 o 
   5   8   8       92.77       59.33     11.23 o 
   6   8   8      865.81      773.57     27.08 o 
   7   8   8       16.88       18.36     12.38 o 
   8   8   8      312.13      255.27     21.80 o 
   9   8   8       26.82       29.29     12.94 o 
  10   8   8       26.27       80.38     25.93 o 
 -11   9   8        8.45       13.25     17.59 o 
 -10   9   8      111.77       80.55     13.79 o 
  -9   9   8        0.51        6.47     11.05 o 
  -8   9   8       94.25       99.92     13.38 o 
  -7   9   8      251.88      219.49     20.47 o 
  -6   9   8     1137.10     1060.85     37.23 o 
  -5   9   8     1583.52     1613.01     50.05 o 
  -4   9   8     1652.67     1726.45     72.74 o 
  -3   9   8     2040.77     2097.07     52.48 o 
  -2   9   8        2.06       11.49      7.40 o 
  -1   9   8     1064.11     1144.28     29.29 o 
   0   9   8      525.36      570.39     21.22 o 
   1   9   8      513.23      522.18     27.32 o 
   2   9   8       71.70       63.71      9.75 o 
   3   9   8      242.85      225.31     13.70 o 
   4   9   8      529.66      496.45     22.10 o 
   5   9   8      161.80      168.37     14.23 o 
   6   9   8      369.63      351.20     18.93 o 
   7   9   8      203.30      203.34     22.46 o 
   8   9   8      801.57      760.97     28.16 o 
   9   9   8      109.80       92.05     26.79 o 
 -10  10   8       62.55       52.93     16.63 o 
  -9  10   8      110.68       96.75     17.87 o 
  -8  10   8      222.90      310.27     37.60 o 
  -7  10   8      121.36      126.27     18.02 o 
  -6  10   8      134.40      135.97     18.48 o 
  -5  10   8        2.99        4.53     14.82 o 
  -4  10   8       44.73       33.63     11.86 o 
  -3  10   8      173.47      170.46     15.67 o 
  -2  10   8      258.76      276.49     20.15 o 
  -1  10   8      172.29      187.91     13.40 o 
   0  10   8     1801.18     1898.13     49.41 o 
   1  10   8     1497.86     1636.78     43.89 o 
   2  10   8      257.77      256.52     15.72 o 
   3  10   8      167.37      155.24     12.64 o 
   4  10   8      352.38      350.60     20.46 o 
   5  10   8       60.35       65.52     12.67 o 
   6  10   8        0.42       -9.80      9.80 o 
   7  10   8        7.02       12.08     10.25 o 
   8  10   8       25.44       17.12     12.76 o 
  -9  11   8      154.77      156.26     22.04 o 
  -8  11   8       97.90       86.43     25.50 o 
  -7  11   8      305.14      301.42     26.11 o 
  -6  11   8      346.71      399.25     84.70 o 
  -5  11   8      296.19      309.20     25.92 o 
  -4  11   8      296.93      295.18     41.92 o 
  -3  11   8      859.06      933.26     34.96 o 
  -2  11   8      933.15     1019.89     45.31 o 
  -1  11   8      373.65      359.57     26.40 o 
   0  11   8      197.22      211.59     20.76 o 
   1  11   8      203.61      220.08     17.08 o 
   2  11   8      238.02      241.20     16.15 o 
   3  11   8       49.49       21.30     12.07 o 
   4  11   8       21.25       10.26     11.43 o 
   5  11   8       52.61       60.64     12.77 o 
   6  11   8       94.62       61.14     12.92 o 
  -7  12   8       76.09       70.01     27.22 o 
  -6  12   8      143.90      141.73     20.77 o 
  -5  12   8        8.16       44.02     35.22 o 
  -4  12   8        0.86        5.57     17.07 o 
  -3  12   8       52.07       61.73     17.93 o 
  -2  12   8      427.06      504.10     32.54 o 
  -1  12   8       52.00       70.14     16.82 o 
   0  12   8        2.30        6.14     14.74 o 
   1  12   8      654.02      723.77     37.84 o 
   2  12   8      996.52     1082.90     47.66 o 
   3  12   8      212.38      201.95     20.28 o 
   4  12   8      127.03       97.32     14.93 o 
  -2  13   8      485.76      482.78     90.32 o 
  -1  13   8       99.23      132.94     29.60 o 
   0  13   8        2.31       -1.84     15.68 o 
 -15   1   9      103.55      115.58     18.30 o 
 -14   1   9        2.83        4.13     12.05 o 
 -13   1   9       87.78      137.35     17.17 o 
 -12   1   9       20.53       56.79     15.99 o 
 -11   1   9      295.68      258.29     27.87 o 
 -10   1   9     1884.70     1642.40     47.87 o 
  -9   1   9      183.30      176.79     10.97 o 
  -8   1   9        6.28        1.51      4.49 o 
  -7   1   9      150.19      134.14      6.71 o 
  -6   1   9       24.44       23.12      4.06 o 
  -5   1   9     3454.56     3593.91     57.64 o 
  -4   1   9     4508.71     4731.07     74.79 o 
  -3   1   9      161.83      128.75      5.61 o 
  -2   1   9     1399.13     1402.64     25.05 o 
  -1   1   9     2314.70     2284.07     39.05 o 
   0   1   9      614.69      797.31     16.31 o 
   1   1   9      445.17      399.63      9.16 o 
   2   1   9     7791.40     8009.64    142.19 o 
   3   1   9      318.67      362.00      9.14 o 
   4   1   9      128.18      127.96      7.99 o 
   5   1   9      447.23      454.46     13.85 o 
   6   1   9      290.89      292.98      9.88 o 
   7   1   9      519.02      485.53     16.08 o 
   8   1   9     2037.15     1968.48     47.99 o 
   9   1   9       22.13        1.97      8.33 o 
  10   1   9      111.91      126.64     12.73 o 
  11   1   9       13.00       16.39      8.08 o 
  12   1   9       24.49       17.99      9.95 o 
  13   1   9      468.97      572.37     33.53 o 
 -15   2   9      323.82      401.64     28.82 o 
 -14   2   9       95.07      137.45     32.91 o 
 -13   2   9       81.53       86.97     18.56 o 
 -12   2   9      182.04      157.60     16.88 o 
 -11   2   9      311.17      292.90     22.39 o 
  -9   2   9       12.08        4.69      5.54 o 
  -8   2   9      816.94      778.58     17.28 o 
  -7   2   9     1094.53     1041.17     19.71 o 
  -6   2   9      249.56      257.51      8.88 o 
  -5   2   9        0.29        2.77      3.90 o 
  -4   2   9     3522.56     3898.64     66.42 o 
  -3   2   9        5.29        4.26      3.42 o 
  -2   2   9      145.44      159.62      6.12 o 
  -1   2   9     1061.56     1119.45     20.24 o 
   0   2   9     1880.70     1875.67     34.94 o 
   1   2   9      158.52      146.20     10.63 o 
   2   2   9      522.43      534.59     16.70 o 
   3   2   9     1315.29     1323.59     31.30 o 
   4   2   9      493.13      472.24     12.57 o 
   5   2   9       71.29       64.00      5.25 o 
   6   2   9       22.66       31.83      6.01 o 
   7   2   9       70.70       75.96      7.63 o 
   8   2   9       51.27       49.69      8.01 o 
   9   2   9       17.61       27.05     10.43 o 
  10   2   9        5.24        9.63      9.97 o 
  11   2   9       10.03      -10.30     10.30 o 
  12   2   9       49.33       64.51     16.37 o 
  13   2   9       33.34       45.20     17.44 o 
 -15   3   9        0.87       18.08     15.27 o 
 -14   3   9        0.21       -3.54     12.04 o 
 -13   3   9       67.25       40.44     19.91 o 
 -12   3   9      311.91      236.40     17.23 o 
 -11   3   9      191.22      186.20     14.99 o 
 -10   3   9      300.72      241.50     12.69 o 
  -9   3   9      594.23      592.10     14.98 o 
  -8   3   9       61.20       57.41      5.46 o 
  -7   3   9     1345.46     1380.00     24.77 o 
  -6   3   9     1127.57     1213.24     20.84 o 
  -5   3   9       47.84       64.89      4.43 o 
  -4   3   9      558.59      597.61     12.84 o 
  -3   3   9        8.75        8.46      3.31 o 
  -2   3   9     1169.35     1422.64     23.84 o 
  -1   3   9        3.96        0.52      3.13 o 
   0   3   9       63.20       55.07      4.06 o 
   1   3   9     1057.12     1054.30     27.26 o 
   2   3   9     1460.85     1482.39     50.42 o 
   3   3   9     1903.10     1830.97     48.52 o 
   4   3   9      750.08      771.62     24.30 o 
   5   3   9      148.77      150.90      8.55 o 
   6   3   9      229.83      217.26     12.72 o 
   7   3   9        1.66       -2.00      9.79 o 
   8   3   9       83.00       63.33     10.13 o 
   9   3   9       60.95       90.70     11.86 o 
  10   3   9        5.75       -9.53      9.53 o 
  11   3   9       95.35      109.71     22.26 o 
  12   3   9        1.31      -11.73     28.31 o 
 -15   4   9       48.65       14.58     16.12 o 
 -14   4   9      142.82      146.15     16.42 o 
 -13   4   9        6.23        7.49     11.28 o 
 -12   4   9       15.04       27.72      9.65 o 
 -11   4   9      448.98      401.70     15.92 o 
 -10   4   9      882.95      834.57     23.05 o 
  -9   4   9        2.79       -2.37      6.19 o 
  -8   4   9       46.75       33.80      5.31 o 
  -7   4   9      493.80      455.05     11.06 o 
  -6   4   9      689.49      614.81     12.76 o 
  -5   4   9      938.89      936.75     16.85 o 
  -4   4   9       52.50       48.13      4.29 o 
  -3   4   9        1.19       -0.30      3.28 o 
  -2   4   9      118.70       99.17      5.53 o 
  -1   4   9        3.23        4.30      3.07 o 
   0   4   9      521.08      511.92     13.96 o 
   1   4   9      690.02      664.19     19.39 o 
   2   4   9      251.49      265.71     13.08 o 
   3   4   9       92.70       93.54      6.19 o 
   4   4   9      222.20      229.08      8.78 o 
   5   4   9     1434.87     1432.68     31.40 o 
   6   4   9      873.16      940.91     23.75 o 
   7   4   9      837.35      862.40     29.17 o 
   8   4   9      166.00      112.07     11.79 o 
   9   4   9      107.20      100.22     12.28 o 
  10   4   9        0.58       -4.27     12.04 o 
  11   4   9      116.97      111.06     24.20 o 
  12   4   9        0.04        3.89     20.74 o 
 -14   5   9        8.30       25.67     14.76 o 
 -13   5   9       63.43       89.61     12.35 o 
 -12   5   9       25.28       44.33     10.47 o 
 -11   5   9        7.41       30.95      8.20 o 
 -10   5   9      265.32      268.63     14.07 o 
  -9   5   9      123.55      135.21     10.33 o 
  -8   5   9      524.89      525.45     16.07 o 
  -7   5   9        0.01        2.19      5.53 o 
  -6   5   9      129.29      126.24      6.17 o 
  -5   5   9       46.96       44.79      5.57 o 
  -4   5   9      744.63      807.14     20.55 o 
  -3   5   9      276.93      318.09      9.57 o 
  -2   5   9      261.95      280.22      9.13 o 
  -1   5   9      851.17      905.67     19.83 o 
   0   5   9      502.96      533.20     12.24 o 
   1   5   9      386.39      364.11     10.20 o 
   2   5   9       16.04       13.21      6.77 o 
   3   5   9      799.98      748.47     24.57 o 
   4   5   9      389.92      366.41     12.76 o 
   5   5   9      423.52      417.10     14.99 o 
   6   5   9     1038.79      952.76     30.00 o 
   7   5   9        0.14       -6.07      6.07 o 
   8   5   9        2.90       -5.56      8.75 o 
   9   5   9       75.57       81.67     20.74 o 
  10   5   9      137.08      119.70     24.20 o 
  11   5   9        4.83      -16.85     19.01 o 
  12   5   9        5.77       -7.78     21.61 o 
 -14   6   9       23.44        7.68     14.94 o 
 -13   6   9        0.03       14.68     11.35 o 
 -12   6   9       14.17       26.12     10.45 o 
 -11   6   9        0.33        0.65      8.38 o 
 -10   6   9       62.38       38.45      8.50 o 
  -9   6   9      124.40      122.82      9.17 o 
  -8   6   9     1498.23     1404.14     30.71 o 
  -7   6   9     4661.22     4558.70     85.28 o 
  -6   6   9      767.30      775.00     19.03 o 
  -5   6   9        0.56        4.85      5.33 o 
  -4   6   9       68.91       72.13      5.88 o 
  -3   6   9     1518.69     1560.99     29.21 o 
  -2   6   9     2005.00     2166.50     39.16 o 
  -1   6   9      149.41      164.11      8.15 o 
   0   6   9       35.37       46.33      5.39 o 
   1   6   9      133.91      125.24      6.85 o 
   2   6   9      615.38      554.90     13.71 o 
   3   6   9      462.14      394.48     18.15 o 
   4   6   9     1111.05     1028.95     40.64 o 
   5   6   9     1039.04      940.86     32.09 o 
   6   6   9      111.06       83.19      8.83 o 
   7   6   9       17.25       17.04      8.77 o 
   8   6   9      463.76      479.07     23.45 o 
   9   6   9      570.63      490.91     42.35 o 
  10   6   9       26.10      -11.67     19.01 o 
  11   6   9      279.25      274.41     35.00 o 
 -13   7   9      221.48      253.04     17.96 o 
 -12   7   9      109.87      124.44     13.32 o 
 -11   7   9        3.04        7.10      9.66 o 
 -10   7   9        6.50        9.38      9.15 o 
  -9   7   9       41.44       46.29      8.91 o 
  -8   7   9      392.60      386.98     16.03 o 
  -7   7   9       41.08       36.61      8.12 o 
  -6   7   9      524.15      498.34     15.27 o 
  -5   7   9      914.53      909.15     22.92 o 
  -4   7   9       14.59       20.19      5.43 o 
  -3   7   9       11.46        6.03      5.36 o 
  -2   7   9      919.84      969.42     27.34 o 
  -1   7   9      118.78      135.37      7.01 o 
   0   7   9     1577.29     1601.23     29.90 o 
   1   7   9      295.11      296.39     12.28 o 
   2   7   9     1683.36     1735.45     38.39 o 
   3   7   9     1385.23     1372.46     35.27 o 
   4   7   9       65.41       52.83      8.53 o 
   5   7   9     1193.31     1082.46     38.08 o 
   6   7   9        0.09      -10.40     10.95 o 
   7   7   9       24.94       18.50     11.62 o 
   8   7   9      729.06      634.07     30.01 o 
   9   7   9        0.46      -11.02     11.02 o 
  10   7   9       43.86       37.16     22.90 o 
 -12   8   9       54.39       75.41     14.44 o 
 -11   8   9       62.28       45.09     12.97 o 
 -10   8   9      324.16      311.55     17.81 o 
  -9   8   9      517.02      492.77     20.85 o 
  -8   8   9      120.29      114.38     10.51 o 
  -7   8   9      238.16      226.89     18.33 o 
  -6   8   9      226.39      218.22     15.60 o 
  -5   8   9      436.77      461.82     28.49 o 
  -4   8   9     1368.61     1372.53     47.67 o 
  -3   8   9       31.50       25.16      6.61 o 
  -2   8   9      136.99      144.81      9.99 o 
  -1   8   9     1135.46     1147.63     28.75 o 
   0   8   9      794.47      830.22     22.69 o 
   1   8   9       83.54       65.09      9.03 o 
   2   8   9      171.81      165.38     11.28 o 
   3   8   9      281.73      257.01     14.72 o 
   4   8   9      208.41      222.75     14.51 o 
   5   8   9      106.76      109.88     10.36 o 
   6   8   9       13.91       15.94      7.63 o 
   7   8   9      577.25      509.98     28.60 o 
   8   8   9      152.51      141.37     23.55 o 
   9   8   9        1.89       -1.73     20.74 o 
  10   8   9       75.27      103.71     28.52 o 
 -11   9   9      175.97      165.59     24.42 o 
 -10   9   9       18.16       -0.09     11.39 o 
  -9   9   9      102.24       87.83     16.63 o 
  -8   9   9      351.74      357.17     25.82 o 
  -7   9   9      488.45      492.35     24.52 o 
  -6   9   9      341.32      341.17     24.50 o 
  -5   9   9      414.32      466.26     23.52 o 
  -4   9   9      300.45      349.46     20.81 o 
  -3   9   9       83.98       88.40     10.16 o 
  -2   9   9        1.99        6.79      7.57 o 
  -1   9   9      598.17      576.69     19.03 o 
   0   9   9      253.56      240.50     13.03 o 
   1   9   9       83.12      114.12     10.90 o 
   2   9   9      124.37      122.15     11.04 o 
   3   9   9        1.37      -11.51     11.60 o 
   4   9   9        2.69        9.72      8.85 o 
   5   9   9       11.43       -3.45     10.09 o 
   6   9   9       29.89        9.10      9.17 o 
   7   9   9       39.69       38.01      9.67 o 
   8   9   9        1.06        3.02     21.61 o 
   9   9   9      646.55      779.58     58.34 o 
 -10  10   9      440.97      414.08     29.79 o 
  -9  10   9      287.23      266.70     23.83 o 
  -8  10   9      104.84       95.50     26.36 o 
  -7  10   9      110.50      116.24     17.87 o 
  -6  10   9      667.48      714.14     44.29 o 
  -5  10   9      572.98      598.47     36.47 o 
  -4  10   9       64.09       63.73     12.88 o 
  -3  10   9      454.56      521.40     24.81 o 
  -2  10   9      443.14      434.17     25.14 o 
  -1  10   9        4.83       -6.51      9.23 o 
   0  10   9       37.80       11.41      9.64 o 
   1  10   9        7.01        1.72      9.28 o 
   2  10   9      216.06      230.09     14.78 o 
   3  10   9       91.36      105.63     13.10 o 
   4  10   9       45.83       40.26     13.36 o 
   5  10   9      655.07      694.35     42.80 o 
   6  10   9      386.13      340.87     20.09 o 
   7  10   9      893.49      903.48     39.02 o 
  -8  11   9       94.38      149.52     29.39 o 
  -7  11   9      156.31      165.40     21.08 o 
  -6  11   9      191.23      197.23     21.85 o 
  -5  11   9       17.79       12.63     15.27 o 
  -4  11   9        9.94       22.21     14.82 o 
  -3  11   9      414.61      362.56     28.09 o 
  -2  11   9       10.37        3.59     16.85 o 
  -1  11   9       42.53        8.19     13.89 o 
   0  11   9        0.87      -10.47     10.47 o 
   1  11   9      349.24      396.55     28.99 o 
   2  11   9      657.57      702.90     28.13 o 
   3  11   9       19.94       19.47     11.31 o 
   4  11   9        9.90        7.86     13.33 o 
   5  11   9       18.43       32.99     11.96 o 
   6  11   9       64.46       46.45     14.70 o 
  -6  12   9      207.13      165.75     21.53 o 
  -5  12   9      211.24      211.41     23.61 o 
  -4  12   9      368.63      344.24     28.98 o 
  -3  12   9      249.81      299.56     26.58 o 
  -2  12   9        2.17        7.73     30.03 o 
  -1  12   9        0.37       28.02     15.16 o 
   0  12   9       33.66       -1.63     14.85 o 
   1  12   9       60.37       56.52     17.53 o 
   2  12   9      306.00      283.05     33.71 o 
   3  12   9      205.78      161.92     19.41 o 
 -15   0  10       11.14      -19.45     19.45 o 
 -14   0  10      565.22      645.61     48.83 o 
 -13   0  10     1032.30      999.53     61.80 o 
 -12   0  10     1933.86     1792.51     92.91 o 
 -11   0  10     1694.17     1678.85     87.29 o 
 -10   0  10        5.86       13.28     22.04 o 
  -9   0  10      451.33      435.29     22.51 o 
  -8   0  10     1487.83     1411.38     36.36 o 
  -7   0  10      402.44      375.48     14.45 o 
  -6   0  10       16.95       21.26      5.93 o 
  -5   0  10     1676.54     1805.26     49.72 o 
  -4   0  10    11357.59    11744.56    296.45 o 
  -2   0  10     2768.24     2713.72     70.68 o 
  -1   0  10     4464.58     4385.40    137.19 o 
   0   0  10    10071.23    10566.77    230.04 o 
   1   0  10    16295.11    16695.26    508.77 o 
   2   0  10     1009.40      918.51     22.05 o 
   3   0  10     1348.94     1328.79     45.22 o 
   4   0  10      506.81      621.13     28.09 o 
   5   0  10      233.02      227.74     19.88 o 
   6   0  10      206.57      201.81     19.45 o 
   7   0  10     2118.18     1721.20     86.00 o 
   9   0  10       70.21       86.53     10.65 o 
  10   0  10       45.16       46.83     11.28 o 
  11   0  10       26.29       55.25     13.61 o 
  12   0  10      566.29      578.08     30.84 o 
 -15   1  10      105.15      195.10     21.54 o 
 -14   1  10        7.54       -8.52     11.63 o 
 -13   1  10      547.23      498.36     29.17 o 
 -12   1  10       30.34        9.93     12.52 o 
 -11   1  10      121.67       81.94     14.32 o 
 -10   1  10      133.57      119.33      9.39 o 
  -9   1  10        0.28       14.42      6.86 o 
  -8   1  10      222.32      227.15     11.08 o 
  -7   1  10      243.80      228.89      8.94 o 
  -6   1  10      736.75      680.77     14.27 o 
  -5   1  10     1311.80     1314.62     23.27 o 
  -4   1  10       68.86       67.30      4.53 o 
  -3   1  10     1112.89     1211.73     21.06 o 
  -2   1  10     1439.48     1597.85     28.34 o 
  -1   1  10     1015.44     1104.94     20.13 o 
   0   1  10      992.20     1191.71     32.44 o 
   1   1  10      570.00      538.98     10.68 o 
   2   1  10     1451.99     1553.98     29.16 o 
   3   1  10      732.71      745.95     15.66 o 
   4   1  10      127.16      124.75      8.30 o 
   5   1  10      345.26      328.48     12.66 o 
   6   1  10       51.28       42.24      7.99 o 
   7   1  10      242.36      206.57     12.70 o 
   8   1  10       46.57       68.26     20.88 o 
   9   1  10      136.93      167.09     23.80 o 
  10   1  10        0.54      -10.95     10.95 o 
  11   1  10      103.85      110.06     24.20 o 
  12   1  10        0.05        4.58     14.48 o 
 -15   2  10      557.24      658.34     36.05 o 
 -14   2  10      740.75      873.07     33.91 o 
 -13   2  10       39.28       49.95     19.62 o 
 -12   2  10       36.51       42.01     18.92 o 
 -11   2  10       66.42       47.23      9.88 o 
 -10   2  10     3323.38     3076.99     83.24 o 
  -9   2  10      115.49      112.88      7.71 o 
  -8   2  10     2199.33     2093.20     38.45 o 
  -7   2  10        4.78        1.13      4.22 o 
  -6   2  10     4945.73     4876.04     77.81 o 
  -5   2  10     3163.73     3128.38     54.29 o 
  -4   2  10     1090.24     1042.38     21.84 o 
  -3   2  10     3835.05     3902.20     66.21 o 
  -2   2  10      656.99      597.81     13.65 o 
  -1   2  10     2221.55     2238.56     38.70 o 
   0   2  10      142.89      117.44      6.06 o 
   1   2  10      606.45      578.09     15.69 o 
   2   2  10     5254.32     5405.43    137.80 o 
   3   2  10       34.09       42.39      6.07 o 
   4   2  10      572.33      524.60     18.21 o 
   5   2  10        0.79        0.36      4.97 o 
   6   2  10     1233.86     1127.46     29.01 o 
   7   2  10       45.25       35.63      6.85 o 
   8   2  10      661.80      600.82     22.95 o 
   9   2  10      840.97      778.01     27.95 o 
  10   2  10      191.35      217.34     16.36 o 
  11   2  10      307.45      383.27     26.15 o 
  12   2  10      117.95      110.40     18.06 o 
 -15   3  10       54.15       83.90     17.90 o 
 -14   3  10       10.70       24.57     12.79 o 
 -13   3  10        3.12       13.20     11.67 o 
 -12   3  10      148.82      163.83     18.02 o 
 -11   3  10      193.12      178.94     12.59 o 
 -10   3  10      646.80      551.01     17.83 o 
  -9   3  10     2184.41     2210.12     43.61 o 
  -8   3  10     1858.26     1781.80     31.33 o 
  -7   3  10     1497.75     1429.42     27.54 o 
  -6   3  10     1647.97     1646.04     30.69 o 
  -5   3  10      256.94      266.73      9.07 o 
  -4   3  10      392.83      425.26     10.99 o 
  -3   3  10      142.26      174.34      7.39 o 
  -2   3  10     1660.72     1848.43     35.22 o 
  -1   3  10      252.45      303.95      8.19 o 
   0   3  10     1037.91     1175.78     33.98 o 
   1   3  10       51.57       59.38      5.79 o 
   2   3  10        0.97        9.81      6.87 o 
   3   3  10     2700.47     2652.03     85.56 o 
   4   3  10      869.86      891.85     22.95 o 
   5   3  10     2506.17     2431.81     56.54 o 
   6   3  10      495.30      502.32     16.47 o 
   7   3  10      236.90      242.78     16.21 o 
   8   3  10      496.41      561.10     29.48 o 
   9   3  10      125.21      113.77     16.43 o 
  10   3  10        3.72       14.34     15.50 o 
  11   3  10        1.03       14.26     17.72 o 
  12   3  10      206.02      240.27     31.11 o 
 -15   4  10       25.97       18.54     16.18 o 
 -14   4  10        0.66       -9.37     12.21 o 
 -13   4  10      177.43      198.24     17.21 o 
 -12   4  10      198.71      161.17     13.26 o 
 -11   4  10      196.32      200.75     11.75 o 
 -10   4  10      254.25      219.47     12.39 o 
  -9   4  10       52.94       52.01      7.88 o 
  -8   4  10      349.95      361.05     11.60 o 
  -7   4  10      740.19      711.50     14.58 o 
  -6   4  10      986.55      916.23     16.97 o 
  -5   4  10     2450.55     2477.30     41.04 o 
  -4   4  10      174.32      155.54      6.60 o 
  -3   4  10       48.60       79.56      4.45 o 
  -2   4  10      111.67       85.12      5.30 o 
  -1   4  10      313.81      307.39      8.33 o 
   0   4  10       15.00       11.33      3.10 o 
   1   4  10      682.83      635.39     13.96 o 
   2   4  10      239.32      227.69     12.64 o 
   3   4  10      127.43      130.27     11.43 o 
   4   4  10     1192.51     1170.39     26.08 o 
   5   4  10      883.62      838.04     20.02 o 
   6   4  10      930.99      869.74     28.49 o 
   7   4  10     2037.05     1924.23     54.87 o 
   8   4  10        1.81        0.73      8.76 o 
   9   4  10       18.21       20.22     10.32 o 
  10   4  10      338.60      352.19     35.44 o 
  11   4  10       25.40       70.87     22.47 o 
  12   4  10       78.05      130.51     26.79 o 
 -14   5  10        1.22       33.93     13.38 o 
 -13   5  10      429.06      423.37     20.71 o 
 -12   5  10       92.24       91.11     11.76 o 
 -11   5  10      202.51      193.81     12.04 o 
 -10   5  10      311.88      328.00     13.84 o 
  -9   5  10      548.82      492.03     15.83 o 
  -8   5  10     1072.56      935.68     22.45 o 
  -7   5  10     1551.96     1466.38     26.76 o 
  -6   5  10      900.40      898.65     18.03 o 
  -5   5  10        8.12       -0.67      4.89 o 
  -4   5  10     1642.19     1818.62     30.96 o 
  -3   5  10      470.08      516.50     12.40 o 
  -2   5  10      619.26      665.54     14.80 o 
  -1   5  10      119.57      105.47      7.67 o 
   0   5  10      889.93      847.19     18.64 o 
   1   5  10        0.18       -2.96      3.07 o 
   2   5  10        4.98       -6.16      8.07 o 
   3   5  10     1238.27     1161.04     34.46 o 
   4   5  10     1648.44     1605.59     38.24 o 
   5   5  10     1163.31     1049.88     28.09 o 
   6   5  10      259.70      252.31     17.95 o 
   7   5  10      290.05      260.06     20.15 o 
   8   5  10     1247.43     1173.99     48.35 o 
   9   5  10      140.46      195.33     26.36 o 
  10   5  10       59.75       50.99     20.74 o 
  11   5  10       25.93       57.91     24.20 o 
 -14   6  10      218.49      286.22     46.02 o 
 -13   6  10       98.20       89.70     12.75 o 
 -12   6  10       16.35       30.88     17.65 o 
 -11   6  10       10.73        3.26      8.29 o 
 -10   6  10       38.08       50.00      8.85 o 
  -9   6  10        0.65       -3.64      6.75 o 
  -8   6  10        6.19       27.30      7.04 o 
  -7   6  10        3.96        6.33      5.52 o 
  -6   6  10      321.49      300.72     10.85 o 
  -5   6  10      613.93      619.09     17.68 o 
  -4   6  10      646.82      650.93     15.29 o 
  -3   6  10       16.76       15.11      4.46 o 
  -2   6  10       20.84       36.64      5.00 o 
  -1   6  10        3.66       -0.22      4.68 o 
   0   6  10        4.68        6.31      4.59 o 
   1   6  10      179.57      195.05      8.51 o 
   2   6  10      445.79      450.07     15.50 o 
   3   6  10      474.90      486.90     29.00 o 
   4   6  10        3.63      -10.21     10.21 o 
   5   6  10       34.26       23.42      9.47 o 
   6   6  10        0.10        5.72      8.73 o 
   7   6  10      106.39       95.16     10.91 o 
   8   6  10      161.58      116.80     12.23 o 
   9   6  10        2.04      -17.29     17.29 o 
  10   6  10        8.05       12.10     20.74 o 
  11   6  10       10.43      -21.17     21.17 o 
 -13   7  10       58.44       65.71     14.16 o 
 -12   7  10       15.89       11.15     10.92 o 
 -11   7  10      197.73      206.56     13.21 o 
 -10   7  10      722.02      758.68     23.13 o 
  -9   7  10      234.41      248.33     12.76 o 
  -8   7  10      689.91      652.50     28.60 o 
  -7   7  10      882.81      895.34     24.71 o 
  -6   7  10       49.72       32.35      7.46 o 
  -5   7  10       36.20       50.88      6.77 o 
  -4   7  10      139.27      135.36      8.37 o 
  -3   7  10      967.53      948.85     26.72 o 
  -2   7  10      113.35      129.72      7.34 o 
  -1   7  10       13.00       14.31      6.27 o 
   0   7  10      831.34      877.04     22.62 o 
   1   7  10      660.63      678.23     19.04 o 
   2   7  10     1106.80     1058.84     29.08 o 
   3   7  10     1097.75     1128.12     30.09 o 
   4   7  10     3151.16     2872.44    130.07 o 
   5   7  10      596.16      595.50     24.94 o 
   6   7  10       14.26       16.89     11.62 o 
   7   7  10       29.52       28.08     11.90 o 
   8   7  10       88.20       77.61     20.74 o 
   9   7  10      107.01       94.75     11.47 o 
  10   7  10       10.65       -1.30     20.74 o 
 -12   8  10      202.75      198.26     20.04 o 
 -11   8  10      102.10      120.14     15.17 o 
 -10   8  10      200.77      202.14     30.23 o 
  -9   8  10      363.99      352.71     21.27 o 
  -8   8  10       95.09      106.78     11.59 o 
  -7   8  10       34.53       53.56     11.87 o 
  -6   8  10      321.82      292.20     28.64 o 
  -5   8  10      625.91      612.26     21.57 o 
  -4   8  10     1110.71     1169.00     29.66 o 
  -3   8  10      291.25      325.94     12.89 o 
  -2   8  10      769.00      824.45     22.95 o 
  -1   8  10     2646.47     2675.79     57.65 o 
   0   8  10       57.79       64.22      7.99 o 
   1   8  10       21.94       18.63      8.78 o 
   2   8  10      181.45      146.35     12.60 o 
   3   8  10       25.37        0.39      8.77 o 
   4   8  10      209.29      184.68     14.09 o 
   5   8  10       59.05       52.21      8.67 o 
   6   8  10       21.30       20.79     13.40 o 
   7   8  10      120.55      125.16     23.55 o 
   8   8  10      161.43      148.32     16.54 o 
   9   8  10       79.47      121.43     27.22 o 
 -11   9  10      347.34      336.64     40.62 o 
 -10   9  10      317.13      302.93     26.54 o 
  -9   9  10      340.41      342.08     26.79 o 
  -8   9  10      174.84      165.95     32.41 o 
  -7   9  10       86.26       81.51     17.26 o 
  -6   9  10       16.95       41.30     11.86 o 
  -5   9  10       39.65       54.75     12.11 o 
  -4   9  10        1.12        5.30     10.64 o 
  -3   9  10       56.42       54.91      9.07 o 
  -2   9  10      353.54      342.73     16.72 o 
  -1   9  10      378.60      366.05     20.71 o 
   0   9  10       56.55       65.80      9.99 o 
   1   9  10      544.86      566.29     21.32 o 
   2   9  10      364.33      363.99     17.36 o 
   3   9  10       92.79       88.04     17.70 o 
   4   9  10        0.23       -1.99      8.85 o 
   5   9  10       98.33       84.20     11.08 o 
   6   9  10      428.59      383.00     28.18 o 
   7   9  10      123.23      119.10     18.09 o 
   8   9  10      134.35      114.08     28.09 o 
 -10  10  10       28.10       35.04     16.35 o 
  -9  10  10       77.97       89.14     35.65 o 
  -8  10  10      129.23      135.29     19.39 o 
  -7  10  10      381.59      392.47     28.42 o 
  -6  10  10      248.94      236.02     22.25 o 
  -5  10  10       89.79       81.21     13.85 o 
  -4  10  10     1101.64     1153.93     43.22 o 
  -3  10  10     1063.72     1144.04     48.35 o 
  -2  10  10      277.41      244.61     20.99 o 
  -1  10  10        4.24       12.06      9.32 o 
   0  10  10      926.04      939.19     29.79 o 
   1  10  10      110.57      113.56     11.87 o 
   2  10  10       73.17       65.64     10.66 o 
   3  10  10      124.47      133.71     13.87 o 
   4  10  10      142.57      138.34     14.15 o 
   5  10  10        1.68        5.39     10.16 o 
   6  10  10        1.84       -5.31     10.00 o 
   7  10  10       44.82       58.99     13.74 o 
  -8  11  10       17.36       41.49     24.20 o 
  -7  11  10        1.50      -12.19     15.07 o 
  -6  11  10        0.15       -6.91     31.98 o 
  -5  11  10       74.21      120.95     19.53 o 
  -4  11  10      215.96      240.54     23.56 o 
  -3  11  10       22.59       37.48     16.64 o 
  -2  11  10       59.89       65.45     16.51 o 
  -1  11  10      266.16      294.81     30.03 o 
   0  11  10       51.87       41.08     15.28 o 
   1  11  10      134.63      105.76     12.85 o 
   2  11  10      106.67       78.93     13.42 o 
   3  11  10      104.00      134.91     14.85 o 
   4  11  10       40.52       17.51     11.55 o 
   5  11  10        0.03       -5.65     11.21 o 
  -6  12  10      123.05      144.98     23.12 o 
  -5  12  10      201.15      234.18     24.35 o 
  -4  12  10      352.93      343.25     28.54 o 
  -3  12  10      290.83      334.58     28.36 o 
  -2  12  10      338.47      311.77     28.09 o 
  -1  12  10      308.93      276.57     25.40 o 
   0  12  10      126.88      164.38     20.65 o 
   1  12  10        0.99       14.71     15.15 o 
   2  12  10       79.90       74.56     16.29 o 
   3  12  10       39.45       32.10     13.27 o 
 -15   1  11       42.92       60.61     23.98 o 
 -14   1  11       60.34       44.97     15.73 o 
 -13   1  11      136.91      116.86     17.10 o 
 -12   1  11       29.41       19.38     12.82 o 
 -11   1  11       33.57       28.21      9.60 o 
 -10   1  11        0.71       -4.91      6.74 o 
  -9   1  11     3029.16     2919.00     61.32 o 
  -8   1  11     1380.49     1347.84     26.58 o 
  -7   1  11      166.32      152.91      7.39 o 
  -6   1  11     2024.78     2051.44     34.79 o 
  -5   1  11     3004.67     3070.19     49.99 o 
  -4   1  11       38.58       57.20      4.73 o 
  -3   1  11      154.71      230.93      7.70 o 
  -2   1  11      222.19      233.22      8.70 o 
  -1   1  11       11.18        8.39      3.17 o 
   0   1  11      439.03      516.70     11.83 o 
   1   1  11       52.17       30.83      3.14 o 
   2   1  11     1872.81     1793.01     36.86 o 
   3   1  11     1631.67     1517.82     31.71 o 
   4   1  11     1675.57     1531.78     41.68 o 
   5   1  11      414.34      399.52     14.73 o 
   6   1  11     5474.54     5322.66    168.82 o 
   7   1  11     2335.60     2281.74     75.94 o 
   8   1  11       48.09       64.15     12.96 o 
   9   1  11      903.73      938.34     37.65 o 
  10   1  11       65.91       88.89     13.75 o 
  11   1  11      294.26      374.78     25.09 o 
  12   1  11      219.03      288.24     31.98 o 
 -15   2  11      223.34      230.41     23.06 o 
 -14   2  11      824.90      876.68     34.42 o 
 -13   2  11       89.64       82.84     13.75 o 
 -12   2  11      288.52      300.46     23.81 o 
 -11   2  11       57.99       78.99     14.63 o 
 -10   2  11      565.65      546.07     26.52 o 
  -9   2  11     1181.23     1142.15     32.89 o 
  -8   2  11      367.36      373.68     11.76 o 
  -7   2  11       56.95       51.54      5.17 o 
  -6   2  11       94.45       83.58      5.46 o 
  -5   2  11      248.82      243.66      8.22 o 
  -4   2  11      918.96      966.77     17.94 o 
  -3   2  11     5074.54     5672.83     89.27 o 
  -2   2  11      998.80     1042.57     21.05 o 
  -1   2  11      467.40      443.70      9.38 o 
   0   2  11      396.43      361.79      8.02 o 
   1   2  11     1038.45     1024.16     20.00 o 
   2   2  11     2270.05     2405.38     62.54 o 
   3   2  11     2733.95     2728.51     89.15 o 
   4   2  11      501.67      469.22     17.30 o 
   5   2  11      587.44      572.69     33.71 o 
   6   2  11      726.98      671.11     28.29 o 
   7   2  11       46.71       34.88      8.37 o 
   8   2  11       85.90       79.02     10.08 o 
   9   2  11      227.82      204.27     14.67 o 
  10   2  11      217.77      226.07     18.88 o 
  11   2  11        3.15       -4.54     13.19 o 
  12   2  11        0.07       -5.62     18.58 o 
 -15   3  11      356.56      373.37     29.62 o 
 -14   3  11      187.14      199.12     18.07 o 
 -13   3  11       78.19       82.49     13.84 o 
 -12   3  11      279.44      249.99     23.27 o 
 -11   3  11        5.05       -8.25      8.25 o 
 -10   3  11      100.67       74.99      8.76 o 
  -9   3  11        1.45        8.27      8.44 o 
  -8   3  11      272.59      276.21     11.42 o 
  -7   3  11     1682.71     1706.76     32.16 o 
  -6   3  11     1981.95     1940.62     35.62 o 
  -5   3  11      724.09      700.00     16.78 o 
  -4   3  11     1730.22     1761.23     32.03 o 
  -3   3  11     3247.61     3501.77     59.95 o 
  -2   3  11       42.36       24.52      4.00 o 
  -1   3  11      209.39      199.16      6.63 o 
   0   3  11       19.08       25.70      3.90 o 
   1   3  11        0.84       -2.80      3.13 o 
   2   3  11       46.61       41.53      7.79 o 
   3   3  11       78.53       64.88      6.28 o 
   4   3  11      423.41      380.75     29.82 o 
   5   3  11     4520.91     4282.07    138.48 o 
   6   3  11      736.01      654.27     23.13 o 
   7   3  11       16.40       17.59      8.41 o 
   8   3  11      489.29      475.08     20.85 o 
   9   3  11      590.11      568.06     28.27 o 
  10   3  11     1080.11     1205.07     49.09 o 
  11   3  11      128.38      131.80     24.63 o 
  12   3  11      226.21      275.27     32.84 o 
 -15   4  11       64.38       61.84     17.69 o 
 -14   4  11       75.78       92.51     15.25 o 
 -13   4  11      557.11      625.44     28.13 o 
 -12   4  11       68.19       69.96     11.29 o 
 -11   4  11       31.19       17.48      8.20 o 
 -10   4  11      160.98      137.74     10.26 o 
  -9   4  11     1951.81     1755.90     39.95 o 
  -8   4  11      585.98      518.42     16.50 o 
  -7   4  11        1.36       -4.74      5.60 o 
  -6   4  11       14.63       18.99      4.68 o 
  -5   4  11     1200.83     1236.17     22.39 o 
  -4   4  11      250.26      248.99      7.46 o 
  -3   4  11      496.58      522.43     11.19 o 
  -2   4  11     3170.08     3421.26     63.48 o 
  -1   4  11     2682.39     2743.35     56.68 o 
   0   4  11     1787.80     1864.65     35.82 o 
   1   4  11      999.45      955.44     19.60 o 
   2   4  11     2118.05     2084.85     56.34 o 
   3   4  11      965.87      950.99     35.59 o 
   4   4  11      563.54      517.77     19.40 o 
   5   4  11      488.81      475.65     15.04 o 
   6   4  11       18.25       15.13      7.84 o 
   7   4  11       33.09       29.95      9.54 o 
   8   4  11       31.35       22.00     12.75 o 
   9   4  11       51.22       29.01     13.23 o 
  10   4  11       48.27       92.48     22.47 o 
  11   4  11      302.00      288.24     35.44 o 
 -14   5  11      317.22      345.02     23.52 o 
 -13   5  11      114.92      127.27     13.50 o 
 -12   5  11        3.87        8.22      9.81 o 
 -11   5  11       72.57       61.26      9.47 o 
 -10   5  11       57.17       63.40      8.91 o 
  -9   5  11       83.87       66.41      8.13 o 
  -8   5  11       54.74       43.22      6.36 o 
  -7   5  11       52.77       53.93      5.78 o 
  -6   5  11        0.38        3.49      4.64 o 
  -5   5  11      592.99      583.93     12.45 o 
  -4   5  11      843.20      835.26     16.30 o 
  -3   5  11      235.63      275.33     10.53 o 
  -2   5  11       14.20       32.09      5.88 o 
  -1   5  11      271.68      296.80     10.01 o 
   0   5  11     2308.30     2443.06     42.78 o 
   1   5  11       70.64       75.56      5.00 o 
   2   5  11      546.64      509.49     19.55 o 
   3   5  11       49.67       46.61     19.01 o 
   4   5  11        9.62       -7.69      7.69 o 
   5   5  11      208.71      201.52     10.56 o 
   6   5  11      312.48      283.83     14.65 o 
   7   5  11       45.78       42.16     13.39 o 
   8   5  11      180.53      201.41     19.44 o 
   9   5  11      138.97      162.48     25.93 o 
  10   5  11       88.41      113.22     23.77 o 
  11   5  11       67.97       75.19     24.20 o 
 -14   6  11      285.00      306.25     27.04 o 
 -13   6  11      131.70      174.31     15.06 o 
 -12   6  11      858.38      892.91     29.65 o 
 -11   6  11      211.88      235.28     13.90 o 
 -10   6  11       61.75       82.77     10.76 o 
  -9   6  11      960.65      930.80     23.29 o 
  -8   6  11      605.00      560.78     16.87 o 
  -7   6  11       66.20       75.06      6.98 o 
  -6   6  11      114.19      121.17      7.28 o 
  -5   6  11       25.24       20.12      5.57 o 
  -4   6  11       83.79       84.25      6.14 o 
  -3   6  11     1373.67     1512.58     29.13 o 
  -2   6  11       82.36       91.81      6.00 o 
  -1   6  11       43.65       38.80      5.56 o 
   0   6  11     2500.97     2604.79     49.88 o 
   1   6  11      561.66      519.95     13.50 o 
   2   6  11      495.55      476.54     13.84 o 
   3   6  11     2191.55     2061.90     88.16 o 
   4   6  11     1969.30     1923.75     67.68 o 
   5   6  11      564.38      498.69     21.44 o 
   6   6  11      106.12       88.49     16.58 o 
   7   6  11       39.38       36.46      9.94 o 
   8   6  11        3.00       23.77     18.58 o 
   9   6  11        1.94        0.86     19.01 o 
  10   6  11      272.39      348.73     38.89 o 
 -13   7  11        2.02       -8.16     11.49 o 
 -12   7  11      193.88      194.24     15.30 o 
 -11   7  11        1.71       -0.68      8.82 o 
 -10   7  11        0.23       -6.28      8.38 o 
  -9   7  11      104.10      101.57     11.08 o 
  -8   7  11       63.70       55.82      9.00 o 
  -7   7  11     1058.59     1052.20     30.86 o 
  -6   7  11      363.16      341.76     16.04 o 
  -5   7  11      896.28      870.01     26.21 o 
  -4   7  11      366.44      383.24     18.40 o 
  -3   7  11      418.07      451.77     19.26 o 
  -2   7  11        0.37       -2.01      6.22 o 
  -1   7  11       77.34       77.69      7.68 o 
   0   7  11     1721.02     1751.89     39.23 o 
   1   7  11      126.51      139.81     10.28 o 
   2   7  11      155.91      164.43     10.98 o 
   3   7  11     1093.34     1050.27     48.03 o 
   4   7  11      255.31      210.68     19.01 o 
   5   7  11      207.79      204.82     23.63 o 
   6   7  11      900.50      796.59     35.21 o 
   7   7  11      300.12      299.44     28.74 o 
   8   7  11      117.55      111.32     13.15 o 
   9   7  11      154.34      133.10     26.79 o 
 -12   8  11       73.83       89.96     18.80 o 
 -11   8  11      459.71      480.52     29.03 o 
 -10   8  11      992.05      991.32     41.86 o 
  -9   8  11      102.15       91.04     16.86 o 
  -8   8  11       32.68       34.07     11.72 o 
  -7   8  11      306.90      338.18     20.09 o 
  -6   8  11      139.10      110.40     13.34 o 
  -5   8  11        0.69       -4.48      8.01 o 
  -4   8  11        7.50        3.12      7.51 o 
  -3   8  11      334.08      343.02     13.06 o 
  -2   8  11     1284.77     1373.08     43.37 o 
  -1   8  11        5.08        4.07      6.91 o 
   0   8  11       80.28       80.90     12.00 o 
   1   8  11     2033.97     2079.27     51.78 o 
   2   8  11      894.63      861.01     25.94 o 
   3   8  11     1105.40     1024.21     47.96 o 
   4   8  11      320.10      262.44     21.36 o 
   5   8  11      103.66       95.79      9.48 o 
   6   8  11      322.90      329.23     31.55 o 
   7   8  11       14.69       14.31     12.66 o 
   8   8  11        0.87        7.35     21.17 o 
   9   8  11      114.64       85.13     26.79 o 
 -11   9  11       18.37       23.34     23.34 o 
 -10   9  11       46.13       39.05     16.19 o 
  -9   9  11       41.89       28.38     14.80 o 
  -8   9  11       21.91       23.54     15.12 o 
  -7   9  11       14.63       22.97     19.45 o 
  -6   9  11      207.56      199.37     19.49 o 
  -5   9  11      710.77      719.82     29.09 o 
  -4   9  11     1079.70     1086.27     31.89 o 
  -3   9  11       70.99       69.12     10.53 o 
  -2   9  11       31.18       38.61      9.72 o 
  -1   9  11      854.04      838.81     27.02 o 
   0   9  11      156.09      164.61     12.61 o 
   1   9  11       53.86       41.74      9.50 o 
   2   9  11      155.31      154.08     13.65 o 
   3   9  11        1.22       -0.20      8.95 o 
   4   9  11       24.16        4.65      9.16 o 
   5   9  11       20.96        4.07      8.76 o 
   6   9  11       32.40       46.12     10.02 o 
   7   9  11      278.23      301.20     38.46 o 
   8   9  11       54.04       25.06     24.63 o 
 -10  10  11        2.90        6.15     15.63 o 
  -9  10  11       45.31       18.00     15.81 o 
  -8  10  11        7.72      -13.57     13.57 o 
  -7  10  11       43.28       73.03     24.63 o 
  -6  10  11      131.78      132.41     18.88 o 
  -5  10  11        0.01      -15.36     24.42 o 
  -4  10  11       80.80       73.32     19.01 o 
  -3  10  11      135.85      115.87     17.64 o 
  -2  10  11      323.12      305.32     20.04 o 
  -1  10  11      911.97      980.77     30.81 o 
   0  10  11      950.66      956.23     30.14 o 
   1  10  11       73.46       97.24     11.42 o 
   2  10  11        0.52       -0.58     10.21 o 
   3  10  11        9.09       10.20     10.53 o 
   4  10  11       36.74       27.68     21.19 o 
   5  10  11       55.61       33.71     11.06 o 
   6  10  11        1.65       11.54     27.01 o 
  -8  11  11      142.14      138.89     20.72 o 
  -7  11  11        3.90        0.66     15.75 o 
  -6  11  11      234.38      225.00     57.91 o 
  -5  11  11      481.13      529.47     33.51 o 
  -4  11  11      322.86      320.07     27.44 o 
  -3  11  11      129.52      122.40     18.95 o 
  -2  11  11       30.63       27.75     14.64 o 
  -1  11  11       22.09       26.36     14.74 o 
   0  11  11        1.67      -11.51     11.55 o 
   1  11  11       18.88       25.96     11.91 o 
   2  11  11        9.46        7.76     11.00 o 
   3  11  11        1.39        2.67     11.50 o 
   4  11  11        4.07        5.20     16.29 o 
  -5  12  11       26.40       25.78     17.10 o 
  -4  12  11      105.73      126.18     30.25 o 
  -3  12  11       83.52      111.28     19.83 o 
  -2  12  11       11.73       31.85     28.31 o 
  -1  12  11        4.49       -6.55     20.74 o 
   0  12  11      355.57      398.45     79.30 o 
   1  12  11        1.98       24.20     19.01 o 
   2  12  11       38.04       38.71     15.68 o 
 -15   0  12      238.36      182.36     30.25 o 
 -14   0  12       58.67       38.89     21.61 o 
 -13   0  12      446.57      429.54     40.19 o 
 -12   0  12       10.89       50.99     20.31 o 
 -11   0  12      352.15      401.46     36.30 o 
 -10   0  12     2485.60     2369.24     80.95 o 
  -9   0  12     1791.45     1692.15     60.02 o 
  -8   0  12     5508.85     5450.04    123.76 o 
  -7   0  12     5187.98     4783.82    108.65 o 
  -6   0  12     2150.96     2037.14     56.38 o 
  -5   0  12     1286.97     1168.32     55.55 o 
  -4   0  12       11.27       -2.03      3.62 o 
  -3   0  12       31.34       23.72      5.89 o 
  -2   0  12        3.22        4.59      4.88 o 
  -1   0  12      209.67      253.66     17.93 o 
   0   0  12      141.31      210.04      7.95 o 
   1   0  12        1.14       19.22      6.70 o 
   2   0  12      303.81      295.41     14.48 o 
   3   0  12      331.75      322.87     10.57 o 
   4   0  12     2873.60     2765.25    128.34 o 
   5   0  12     1190.56     1037.13     53.59 o 
   6   0  12      442.08      331.88     25.50 o 
   7   0  12      140.78      146.49     19.88 o 
   8   0  12      136.87      173.29     16.42 o 
   9   0  12      265.41      320.65     23.77 o 
  10   0  12       37.85       76.06     14.69 o 
  11   0  12        0.80      -13.83     13.83 o 
 -15   1  12       67.07       60.04     22.47 o 
 -14   1  12       24.91       21.71     19.88 o 
 -13   1  12      309.62      270.23     23.48 o 
 -12   1  12      293.83      254.85     30.68 o 
 -11   1  12      219.08      206.89     15.30 o 
 -10   1  12     1195.22     1141.57     31.60 o 
  -9   1  12       34.35       22.38      7.30 o 
  -8   1  12      289.31      313.57     16.30 o 
  -7   1  12       92.03       69.99      5.92 o 
  -6   1  12     1053.92      972.70     18.78 o 
  -5   1  12     1541.03     1649.15     28.51 o 
  -4   1  12     2182.36     2214.55     36.74 o 
  -3   1  12      906.19      983.86     17.81 o 
  -2   1  12        1.84        1.83      3.74 o 
  -1   1  12       78.90       64.84      4.05 o 
   0   1  12     2350.02     2629.80     48.57 o 
   1   1  12     2129.33     2253.24     41.30 o 
   2   1  12      528.08      522.48     13.59 o 
   3   1  12      213.64      220.95      9.54 o 
   4   1  12      222.45      211.48     13.89 o 
   5   1  12       66.30       60.34      8.70 o 
   6   1  12     1358.02     1288.57     45.51 o 
   7   1  12      487.42      457.55     26.36 o 
   8   1  12      225.23      216.53     28.95 o 
   9   1  12       59.90       66.98     14.69 o 
  10   1  12       72.62       85.13     16.42 o 
  11   1  12       37.74       66.55     18.15 o 
 -15   2  12       15.37       13.16     16.02 o 
 -14   2  12        0.01       -3.16     13.51 o 
 -13   2  12       65.93       97.89     14.49 o 
 -12   2  12      528.13      526.30     40.40 o 
 -11   2  12     2061.43     2040.16     59.11 o 
 -10   2  12      937.37      885.48     26.32 o 
  -9   2  12       81.41       85.48      8.88 o 
  -8   2  12      614.84      634.05     15.67 o 
  -7   2  12      555.59      559.87     13.28 o 
  -6   2  12     1369.94     1324.85     24.11 o 
  -5   2  12      373.73      262.74      9.16 o 
  -4   2  12      601.85      522.68     11.67 o 
  -3   2  12     4453.33     4782.81     80.86 o 
  -2   2  12      346.16      374.81      9.54 o 
  -1   2  12      215.56      235.84      6.50 o 
   0   2  12     1406.45     1431.96     28.91 o 
   1   2  12     1409.14     1443.52     26.90 o 
   2   2  12     2835.97     2648.01     68.60 o 
   3   2  12       67.53       58.65      8.83 o 
   4   2  12        0.08        4.29      7.48 o 
   5   2  12      544.45      501.09     23.43 o 
   6   2  12     1159.36     1089.85     40.96 o 
   7   2  12       50.87       48.43     22.26 o 
   8   2  12        0.72       -6.07     19.45 o 
   9   2  12        5.63       18.58     15.12 o 
  10   2  12        0.23       -3.46     15.12 o 
  11   2  12      126.65      171.99     24.63 o 
 -15   3  12       60.77       62.08     18.27 o 
 -14   3  12      456.09      442.83     25.15 o 
 -13   3  12       14.06       26.06     12.83 o 
 -12   3  12      191.50      234.56     17.69 o 
 -11   3  12        2.02        5.22      8.52 o 
 -10   3  12        1.04       13.03      7.36 o 
  -9   3  12     3700.57     3448.31     71.95 o 
  -8   3  12      329.44      303.46     11.94 o 
  -7   3  12       80.57       86.73      6.17 o 
  -6   3  12       19.89        7.77      5.11 o 
  -5   3  12      195.26      208.48      9.23 o 
  -4   3  12       67.32       63.62      5.01 o 
  -3   3  12      519.37      516.15     11.97 o 
  -2   3  12      414.05      401.15     15.79 o 
  -1   3  12      217.31      159.44      8.11 o 
   0   3  12      173.81      143.28      6.44 o 
   1   3  12      238.34      228.66      8.33 o 
   2   3  12      972.56      962.75     28.34 o 
   3   3  12      913.53      891.47     25.72 o 
   4   3  12       92.05       73.18     11.24 o 
   5   3  12      121.46      130.74     13.19 o 
   6   3  12       32.44       21.69      9.96 o 
   7   3  12     1092.31      991.58     39.81 o 
   8   3  12      196.49      172.61     13.06 o 
   9   3  12        1.01        1.60     13.61 o 
  10   3  12      297.59      391.52     35.87 o 
  11   3  12       14.47       -0.86     19.01 o 
 -14   4  12       46.21       68.20     14.61 o 
 -13   4  12       18.74       14.81     12.56 o 
 -12   4  12      108.60      136.15     13.72 o 
 -11   4  12      116.23      120.74     10.43 o 
 -10   4  12      223.80      259.16     13.51 o 
  -9   4  12      291.05      304.96     12.54 o 
  -8   4  12      125.14      112.44      7.97 o 
  -7   4  12      438.31      446.34     13.30 o 
  -6   4  12      150.29      145.67      7.36 o 
  -5   4  12       41.60       63.84      5.06 o 
  -4   4  12        1.06       -0.43      3.66 o 
  -3   4  12       99.37       97.09      6.81 o 
  -2   4  12      273.75      277.80      9.78 o 
  -1   4  12       94.49      118.27      7.10 o 
   0   4  12      187.89      196.47      8.12 o 
   1   4  12       36.21       40.18      6.38 o 
   2   4  12     1026.88     1026.79     38.50 o 
   3   4  12      126.28      113.77     11.12 o 
   4   4  12      567.26      538.65     19.89 o 
   5   4  12      109.73       92.45     12.74 o 
   6   4  12       99.73      131.73     20.31 o 
   7   4  12        1.33       -1.17     10.77 o 
   8   4  12        2.65        9.87     12.00 o 
   9   4  12        7.16       -1.09     13.08 o 
  10   4  12       75.79       86.43     22.04 o 
  11   4  12       55.13       66.55     22.47 o 
 -14   5  12      426.07      577.96     34.51 o 
 -13   5  12      213.94      213.07     15.75 o 
 -12   5  12      213.31      209.50     24.26 o 
 -11   5  12        5.67       -5.85      8.07 o 
 -10   5  12      264.90      273.40     14.32 o 
  -9   5  12        8.85        1.30      7.39 o 
  -8   5  12      161.49      173.00      8.82 o 
  -7   5  12        1.84        5.67      5.15 o 
  -6   5  12      713.71      685.26     15.01 o 
  -5   5  12      430.07      449.26     10.73 o 
  -4   5  12       39.19       46.22      5.82 o 
  -3   5  12      419.43      391.27     14.11 o 
  -2   5  12      956.03      943.54     19.19 o 
  -1   5  12       99.01      102.30      6.13 o 
   0   5  12       73.08       76.22      6.54 o 
   1   5  12      428.11      417.78     12.96 o 
   2   5  12      118.73      104.87     12.30 o 
   3   5  12      185.13      154.65     14.02 o 
   4   5  12       77.67       60.44     10.00 o 
   5   5  12      478.39      433.91     18.73 o 
   6   5  12      351.22      326.30     22.89 o 
   7   5  12       50.13       39.86     13.78 o 
   8   5  12      626.53      673.70     46.67 o 
   9   5  12       76.99      128.78     25.06 o 
  10   5  12      114.28      137.85     26.36 o 
 -13   6  12      169.21      199.90     15.92 o 
 -12   6  12        1.88       -4.39     10.28 o 
 -11   6  12       64.33       78.53     10.20 o 
 -10   6  12     1351.99     1339.61     33.57 o 
  -9   6  12      382.00      411.89     15.12 o 
  -8   6  12       30.27       30.52      7.44 o 
  -7   6  12       88.68       91.30      7.35 o 
  -6   6  12      418.51      433.09     12.84 o 
  -5   6  12      378.84      373.54     16.15 o 
  -4   6  12      145.55      147.36      8.37 o 
  -3   6  12       53.07       42.86      5.78 o 
  -2   6  12        1.95        4.57      4.49 o 
  -1   6  12        9.92        5.37      5.54 o 
   0   6  12      538.05      509.24     13.74 o 
   1   6  12      381.00      372.66     13.14 o 
   2   6  12     2419.54     2237.01     61.49 o 
   3   6  12       39.47       33.79     12.07 o 
   4   6  12        1.02      -13.84     14.48 o 
   5   6  12        1.02        8.78      8.67 o 
   6   6  12      770.71      814.34     28.69 o 
   7   6  12      173.07      193.17     26.79 o 
   8   6  12       10.08        7.35     19.01 o 
   9   6  12        0.71      -15.12     19.01 o 
  10   6  12       78.58       48.83     22.90 o 
 -13   7  12      153.62      155.89     15.23 o 
 -12   7  12       25.76       22.61     13.97 o 
 -11   7  12      206.45      225.58     14.00 o 
 -10   7  12       61.69       61.98     10.84 o 
  -9   7  12      116.29      115.06     10.65 o 
  -8   7  12       94.02       92.05     10.83 o 
  -7   7  12     1004.58      875.43     31.84 o 
  -6   7  12        5.35       -8.57     13.97 o 
  -5   7  12       12.07       12.19      7.95 o 
  -4   7  12      896.48      910.70     31.74 o 
  -3   7  12      432.39      451.28     14.09 o 
  -2   7  12     1195.72     1171.29     38.79 o 
  -1   7  12      139.75      138.93     12.64 o 
   0   7  12      294.31      297.44     14.72 o 
   1   7  12       55.08       54.30      8.20 o 
   2   7  12       44.22       28.19     10.57 o 
   3   7  12      131.29      143.71     11.73 o 
   4   7  12       87.73       62.65     13.88 o 
   5   7  12       45.56       42.06     14.04 o 
   6   7  12       27.12       18.44     14.91 o 
   7   7  12      188.67      176.62     33.27 o 
   8   7  12      385.14      365.59     38.03 o 
   9   7  12      427.01      439.05     42.35 o 
 -12   8  12       64.91       84.27     25.93 o 
 -11   8  12      155.21      203.29     21.41 o 
 -10   8  12        1.27      -11.24     23.34 o 
  -9   8  12      385.96      355.36     26.40 o 
  -8   8  12      121.13      108.52     17.81 o 
  -7   8  12      260.22      226.96     23.85 o 
  -6   8  12       60.52       53.39     14.63 o 
  -5   8  12       14.03       16.31      8.55 o 
  -4   8  12      652.71      673.94     21.76 o 
  -3   8  12       22.06       37.15      6.86 o 
  -2   8  12      117.82      130.42     11.40 o 
  -1   8  12      419.42      460.44     18.99 o 
   0   8  12       72.15       68.62      9.66 o 
   1   8  12      118.13      119.61     12.76 o 
   2   8  12       38.55       30.47     17.88 o 
   3   8  12       78.48       58.11      9.98 o 
   4   8  12        2.42       -4.82      7.79 o 
   5   8  12        9.05        1.07      7.45 o 
   6   8  12      128.38      131.35     16.79 o 
   7   8  12       74.68       85.69     14.52 o 
   8   8  12        0.28       22.47     22.04 o 
 -11   9  12       88.67       83.75     39.11 o 
 -10   9  12       91.90       92.42     22.69 o 
  -9   9  12        0.52       -1.94     14.05 o 
  -8   9  12       85.08       79.57     17.50 o 
  -7   9  12        4.63       -2.54     14.51 o 
  -6   9  12        5.76        5.10     10.99 o 
  -5   9  12       79.44       69.29     15.78 o 
  -4   9  12        0.30       -5.79      9.98 o 
  -3   9  12        1.33        5.30     10.76 o 
  -2   9  12       22.81       19.40      9.48 o 
  -1   9  12     1192.15     1232.49     35.34 o 
   0   9  12     2786.32     2972.89     71.84 o 
   1   9  12      351.95      400.17     18.50 o 
   2   9  12        6.39        5.12      9.38 o 
   3   9  12       13.79        6.07      9.78 o 
   4   9  12        3.35        7.03      9.38 o 
   5   9  12        1.59       -8.34      8.34 o 
   6   9  12      146.09      136.56     28.09 o 
   7   9  12       76.71       86.86     25.93 o 
  -9  10  12       14.82        0.63     15.13 o 
  -8  10  12       15.45       14.77     15.27 o 
  -7  10  12       14.84       35.00     24.63 o 
  -6  10  12       35.30       19.49     15.13 o 
  -5  10  12        0.12       14.53     14.27 o 
  -4  10  12        0.19       -4.57     27.01 o 
  -3  10  12      313.25      399.32     28.10 o 
  -2  10  12      613.88      621.74     57.22 o 
  -1  10  12      303.33      292.44     17.25 o 
   0  10  12       60.19       71.27     11.12 o 
   1  10  12       20.67       42.71     11.34 o 
   2  10  12      411.21      374.04     21.31 o 
   3  10  12       60.10       56.53     12.20 o 
   4  10  12       73.87       63.60     12.29 o 
   5  10  12      289.27      246.42     23.12 o 
   6  10  12      121.41      101.15     15.17 o 
  -7  11  12      186.32      241.56     35.87 o 
  -6  11  12       83.86       67.01     17.78 o 
  -5  11  12      283.74      286.53     26.70 o 
  -4  11  12      285.28      329.93     27.81 o 
  -3  11  12       97.82       99.60     18.06 o 
  -2  11  12      511.97      533.53     32.23 o 
  -1  11  12      311.52      355.68     31.57 o 
   0  11  12       41.05       33.93     12.01 o 
   1  11  12      190.41      194.58     17.09 o 
   2  11  12      303.26      303.72     21.23 o 
   3  11  12      135.37      110.41     14.62 o 
   4  11  12       50.32       36.58     17.72 o 
  -4  12  12       30.53        0.82     16.42 o 
  -3  12  12        0.84      -28.95     28.95 o 
  -2  12  12       40.89       42.18     17.72 o 
  -1  12  12       26.77       30.44     16.20 o 
   0  12  12      195.13      225.14     29.82 o 
 -15   1  13      175.24      228.95     23.68 o 
 -14   1  13       24.91       35.99     16.19 o 
 -13   1  13      126.46      119.06     17.86 o 
 -12   1  13       31.71       32.20     14.32 o 
 -11   1  13      189.07      193.88     15.55 o 
 -10   1  13       17.48       23.49      9.56 o 
  -9   1  13       95.15      106.30      9.58 o 
  -8   1  13      337.62      320.51     13.24 o 
  -7   1  13       18.11        6.58      4.96 o 
  -6   1  13       91.58       76.01      5.83 o 
  -5   1  13      119.64      175.37      7.83 o 
  -4   1  13      164.07      161.80      8.13 o 
  -3   1  13        0.23       -0.86      3.37 o 
  -2   1  13        7.93       15.15      4.00 o 
  -1   1  13      181.15      184.51      6.62 o 
   0   1  13     1053.00     1023.12     20.60 o 
   1   1  13      200.11      228.69      8.48 o 
   2   1  13        0.17        0.88      3.93 o 
   3   1  13      215.37      230.39     13.10 o 
   4   1  13       29.67       24.96     15.77 o 
   5   1  13       11.15       -7.26      7.26 o 
   6   1  13       60.88       59.64      9.65 o 
   7   1  13       31.28       33.27      9.27 o 
   8   1  13      112.90       82.54     15.12 o 
   9   1  13       68.93       64.82     15.12 o 
  10   1  13       39.67       52.72     15.99 o 
  11   1  13       32.91       16.42     17.29 o 
 -15   2  13       66.71       73.44     18.48 o 
 -14   2  13      170.93      167.02     23.07 o 
 -13   2  13       53.36       52.59     15.88 o 
 -12   2  13      369.16      357.17     26.43 o 
 -11   2  13      112.68       79.82     11.86 o 
 -10   2  13       18.07        7.87     10.42 o 
  -9   2  13      200.98      172.29     11.44 o 
  -8   2  13      231.03      266.25     11.41 o 
  -7   2  13      841.79      826.50     17.21 o 
  -6   2  13      302.71      332.04     10.59 o 
  -5   2  13        3.57        9.75      4.42 o 
  -4   2  13      721.35      723.86     14.65 o 
  -3   2  13      449.26      476.11     11.31 o 
  -2   2  13        4.23       17.54      3.66 o 
  -1   2  13      450.62      454.93     11.88 o 
   0   2  13     1822.53     1871.17     39.79 o 
   1   2  13        1.72        0.40      3.08 o 
   2   2  13       88.81       65.25     12.53 o 
   3   2  13      238.50      255.05     16.85 o 
   4   2  13        8.56       -7.88     15.56 o 
   5   2  13      517.59      497.86     23.48 o 
   6   2  13      916.61      867.76     65.68 o 
   7   2  13      121.05      133.82     14.26 o 
   8   2  13      112.20      105.44     17.72 o 
   9   2  13       90.63       89.45     17.72 o 
  10   2  13       84.45       82.54     19.45 o 
  11   2  13      445.08      525.91     41.05 o 
 -15   3  13        6.68      -22.64     27.44 o 
 -14   3  13        0.35       18.81     13.08 o 
 -13   3  13       63.57       64.41     13.99 o 
 -12   3  13      144.43      171.92     16.11 o 
 -11   3  13     1454.39     1321.93     36.77 o 
 -10   3  13      956.09      891.15     27.37 o 
  -9   3  13      177.26      157.41     13.02 o 
  -8   3  13      125.64      132.95     10.52 o 
  -7   3  13       35.93       17.68      5.49 o 
  -6   3  13      393.90      446.03     16.17 o 
  -5   3  13        1.96        2.15      4.34 o 
  -4   3  13        0.01       -2.56      4.04 o 
  -3   3  13      120.34      126.41      6.71 o 
  -2   3  13       37.98       32.98      4.10 o 
  -1   3  13      127.05       97.78      7.54 o 
   0   3  13       33.25       19.45      3.82 o 
   1   3  13     2051.22     2103.72     39.61 o 
   2   3  13      185.46      181.70     12.89 o 
   3   3  13       54.68       65.75      6.78 o 
   4   3  13      304.91      300.88     19.19 o 
   5   3  13      306.95      278.12     18.95 o 
   6   3  13      125.78       83.14     12.86 o 
   7   3  13       89.76      102.60     13.90 o 
   8   3  13      398.40      410.43     24.97 o 
   9   3  13      148.60      140.01     22.47 o 
  10   3  13       30.28       15.56     17.72 o 
  11   3  13       85.25      124.89     25.06 o 
 -14   4  13        8.65      -12.65     12.65 o 
 -13   4  13      124.14      109.69     15.36 o 
 -12   4  13       10.80       11.54     13.57 o 
 -11   4  13       54.24       49.01      9.14 o 
 -10   4  13        0.58        8.79      7.70 o 
  -9   4  13       25.50       19.35      7.41 o 
  -8   4  13      352.82      324.37     12.49 o 
  -7   4  13      323.50      282.25     10.68 o 
  -6   4  13       21.80        8.29      5.05 o 
  -5   4  13       33.34       34.46      4.67 o 
  -4   4  13      623.09      600.80     12.85 o 
  -3   4  13       87.26      110.53      6.67 o 
  -2   4  13      218.95      257.72      9.45 o 
  -1   4  13       71.87       78.68      6.54 o 
   0   4  13      483.54      509.07     13.07 o 
   1   4  13      407.75      379.64     10.48 o 
   2   4  13     1492.83     1473.98     51.95 o 
   3   4  13       13.10        9.25      7.99 o 
   4   4  13        2.72        4.08      6.24 o 
   5   4  13      149.82      152.22     18.37 o 
   6   4  13       27.73       18.99     11.53 o 
   7   4  13        0.06       -1.59     11.12 o 
   8   4  13      418.87      470.55     27.17 o 
   9   4  13        5.99      -13.40     16.42 o 
  10   4  13       13.65        8.21     19.88 o 
 -14   5  13      746.76      755.01     40.17 o 
 -13   5  13      156.22      129.36     22.12 o 
 -12   5  13      483.76      481.92     37.57 o 
 -11   5  13      103.45      111.62     10.90 o 
 -10   5  13        8.58       12.35      8.12 o 
  -9   5  13      254.08      239.08     13.00 o 
  -8   5  13      946.84      877.42     21.48 o 
  -7   5  13      771.23      729.93     17.43 o 
  -6   5  13      309.29      329.47     11.71 o 
  -5   5  13        0.03       -2.32      4.18 o 
  -4   5  13      458.32      474.36     13.22 o 
  -3   5  13        5.43        3.65      5.59 o 
  -2   5  13      457.52      457.01     13.00 o 
  -1   5  13     1344.47     1335.39     30.74 o 
   0   5  13     1166.46     1193.42     27.62 o 
   1   5  13     2518.45     2429.32     63.56 o 
   2   5  13      939.75      898.72     27.82 o 
   3   5  13      585.84      593.71     27.22 o 
   4   5  13      978.89      919.78     33.15 o 
   5   5  13       79.65       54.76      8.37 o 
   6   5  13        8.89        1.59     11.43 o 
   7   5  13        1.66       -4.89     30.47 o 
   8   5  13       85.93       79.51     21.17 o 
   9   5  13       59.58       25.93     20.31 o 
  10   5  13       16.35       15.99     20.74 o 
 -13   6  13       16.87       29.58     11.92 o 
 -12   6  13       13.56       -2.30     10.51 o 
 -11   6  13        0.60       -1.48      8.81 o 
 -10   6  13      237.22      242.32     13.90 o 
  -9   6  13      292.09      265.21     13.06 o 
  -8   6  13      139.17      130.21     10.25 o 
  -7   6  13     1321.68     1251.23     28.60 o 
  -6   6  13     1195.33     1183.77     28.71 o 
  -5   6  13      773.85      737.17     29.76 o 
  -4   6  13     1687.17     1739.41     38.95 o 
  -3   6  13      320.62      307.14     11.46 o 
  -2   6  13     2526.93     2586.27     66.60 o 
  -1   6  13      554.94      541.75     16.22 o 
   0   6  13      263.48      258.23     15.66 o 
   1   6  13       45.30       43.69      7.73 o 
   2   6  13      657.11      686.27     24.03 o 
   3   6  13       49.57       26.79     19.01 o 
   4   6  13       51.54       67.48     11.81 o 
   5   6  13      196.49      162.69     12.94 o 
   6   6  13       27.18       21.05      8.33 o 
   7   6  13      316.84      358.24     35.00 o 
   8   6  13      228.04      222.98     29.82 o 
   9   6  13      195.97      212.18     29.39 o 
 -12   7  13      167.92      203.24     26.92 o 
 -11   7  13      612.01      619.56     23.96 o 
 -10   7  13     1280.65     1209.08     35.20 o 
  -9   7  13      433.34      420.72     19.46 o 
  -8   7  13      218.16      158.17     14.83 o 
  -7   7  13      470.38      433.77     21.65 o 
  -6   7  13      110.78      103.08     10.43 o 
  -5   7  13      456.42      409.23     30.19 o 
  -4   7  13        0.37       -6.09      6.09 o 
  -3   7  13      581.79      594.39     16.40 o 
  -2   7  13       96.77      120.29     10.57 o 
  -1   7  13       76.74       73.86      9.22 o 
   0   7  13      535.58      556.85     19.84 o 
   1   7  13     1787.77     1847.93     53.40 o 
   2   7  13     1481.61     1423.95     42.68 o 
   3   7  13      920.44      857.68     28.55 o 
   4   7  13      303.35      287.75     21.64 o 
   5   7  13       23.29       17.10     11.87 o 
   6   7  13      235.76      182.82     23.55 o 
   7   7  13      294.50      258.27     18.06 o 
   8   7  13        0.97       22.04     20.31 o 
 -12   8  13       25.00       52.72     25.06 o 
 -11   8  13       16.95       -4.21     14.94 o 
 -10   8  13      129.27      126.88     19.01 o 
  -9   8  13      428.29      447.55     29.32 o 
  -8   8  13     1432.76     1342.71     44.69 o 
  -7   8  13      120.64       99.56     13.63 o 
  -6   8  13      323.41      271.98     23.56 o 
  -5   8  13      598.60      583.17     37.99 o 
  -4   8  13      505.30      558.72     21.90 o 
  -3   8  13     2222.30     2322.16     51.24 o 
  -2   8  13      317.66      333.39     17.28 o 
  -1   8  13      207.09      203.50     14.53 o 
   0   8  13      237.58      227.01     14.04 o 
   1   8  13      122.91      122.78     12.37 o 
   2   8  13      199.75      175.20     13.36 o 
   3   8  13      346.01      323.34     24.37 o 
   4   8  13       68.12       52.25     19.24 o 
   5   8  13       52.81       62.71     14.76 o 
   6   8  13      256.76      268.42     21.70 o 
   7   8  13        0.05       19.88     21.17 o 
   8   8  13      425.07      497.82     45.37 o 
 -10   9  13       64.07       83.32     17.47 o 
  -9   9  13        0.92        0.29     14.70 o 
  -8   9  13       32.38       44.51     15.81 o 
  -7   9  13      500.42      554.11     32.28 o 
  -6   9  13      315.13      295.02     25.04 o 
  -5   9  13        1.70        1.26     13.39 o 
  -4   9  13      149.77      169.29     14.99 o 
  -3   9  13       90.75       93.81     11.51 o 
  -2   9  13        1.55       15.73      9.42 o 
  -1   9  13        2.08       -8.85      8.85 o 
   0   9  13       10.64       27.51      9.24 o 
   1   9  13       22.94       29.04     16.83 o 
   2   9  13      180.02      161.74     14.17 o 
   3   9  13       37.16       50.79     10.75 o 
   4   9  13      365.08      326.43     24.10 o 
   5   9  13       60.55       68.08     10.70 o 
   6   9  13        7.67      -19.45     19.45 o 
  -9  10  13      314.83      303.17     43.43 o 
  -8  10  13      299.79      275.21     25.50 o 
  -7  10  13      239.93      252.80     35.87 o 
  -6  10  13      406.65      416.43     29.87 o 
  -5  10  13     1085.92     1166.05     57.69 o 
  -4  10  13       27.77       50.45     15.89 o 
  -3  10  13        5.14       26.86     15.13 o 
  -2  10  13      649.27      731.81     45.69 o 
  -1  10  13      734.15      794.69     27.40 o 
   0  10  13       90.91       92.14     13.30 o 
   1  10  13      149.60      118.57     14.23 o 
   2  10  13        8.32       15.35     11.08 o 
   3  10  13      346.68      362.68     21.37 o 
   4  10  13       78.72       72.17     16.40 o 
   5  10  13      108.72      138.86     16.46 o 
  -7  11  13      133.71      136.12     31.55 o 
  -6  11  13       77.58       94.15     21.61 o 
  -5  11  13       17.33       -4.82     29.17 o 
  -4  11  13       25.59        8.76     15.67 o 
  -3  11  13       20.95       20.88     15.42 o 
  -2  11  13        6.36      -12.34     14.33 o 
  -1  11  13      299.22      260.52     21.40 o 
   0  11  13       31.54        7.13     13.60 o 
   1  11  13        5.18      -11.27     11.27 o 
   2  11  13      508.18      521.22     51.42 o 
   3  11  13      131.06      118.27     14.94 o 
 -15   0  14      679.68      818.47     60.07 o 
 -14   0  14        0.30      -20.31     20.31 o 
 -13   0  14      267.79      222.98     30.68 o 
 -12   0  14      170.61      177.61     28.09 o 
 -11   0  14      286.22      321.77     28.09 o 
 -10   0  14       87.55       85.33     16.42 o 
  -9   0  14      719.95      719.63     32.63 o 
  -8   0  14      407.38      431.06     24.09 o 
  -7   0  14      339.27      289.50     14.24 o 
  -6   0  14       88.83       67.46      8.96 o 
  -5   0  14       59.12       50.21     18.37 o 
  -4   0  14      829.92      757.68     24.70 o 
  -3   0  14     2457.21     2643.32    103.37 o 
  -2   0  14     1001.69     1142.44     95.93 o 
  -1   0  14     1293.13     1369.39     37.92 o 
   0   0  14     1239.31     1211.28     59.20 o 
   1   0  14      445.32      441.73     19.69 o 
   2   0  14      948.84      974.68     24.51 o 
   3   0  14       12.03        8.53      6.26 o 
   4   0  14     1636.31     1672.69     67.20 o 
   5   0  14     1418.66     1316.06     45.01 o 
   6   0  14      286.71      277.86     19.88 o 
   7   0  14       23.08       25.93      9.94 o 
   8   0  14        2.69       -9.51      9.51 o 
   9   0  14        0.23       -3.46     11.24 o 
 -15   1  14      307.88      387.06     55.75 o 
 -14   1  14      226.72      266.25     29.82 o 
 -13   1  14       84.55       89.86     17.26 o 
 -12   1  14       10.41       -4.83     13.43 o 
 -11   1  14      110.65      100.34     12.33 o 
 -10   1  14      812.87      772.34     24.54 o 
  -9   1  14       32.42       24.71      7.83 o 
  -8   1  14      448.40      427.03     16.92 o 
  -7   1  14      208.23      201.15     10.84 o 
  -6   1  14     3706.67     3692.46     76.01 o 
  -5   1  14       28.54       35.96      5.03 o 
  -4   1  14      223.13      206.08      8.22 o 
  -3   1  14      572.61      610.97     12.66 o 
  -2   1  14      427.12      420.39     11.28 o 
  -1   1  14        0.64       -0.73      3.30 o 
   0   1  14      716.22      790.26     18.44 o 
   1   1  14      172.23      143.37      7.74 o 
   2   1  14      299.38      318.25     10.74 o 
   3   1  14      830.57      844.36     21.81 o 
   4   1  14      978.48      996.87     36.47 o 
   5   1  14       54.91       49.59      9.23 o 
   6   1  14       13.62       15.07     11.88 o 
   7   1  14      109.62      124.02     15.99 o 
   8   1  14        0.46        3.02     11.67 o 
   9   1  14       16.21       -2.16     12.96 o 
  10   1  14      199.63      216.50     26.36 o 
  11   1  14        7.30       -3.46     16.85 o 
 -15   2  14        8.26      -10.47     18.58 o 
 -14   2  14      214.51      252.65     20.10 o 
 -13   2  14       27.34       22.66     15.27 o 
 -12   2  14       44.49       50.50     15.12 o 
 -11   2  14        0.03       -5.34      9.92 o 
 -10   2  14      140.03      129.93     10.66 o 
  -9   2  14      181.65      192.07     12.18 o 
  -8   2  14        6.00       10.03      6.60 o 
  -7   2  14     1233.47     1225.04     26.77 o 
  -6   2  14     1252.02     1204.20     26.22 o 
  -5   2  14      187.27      171.83      7.77 o 
  -4   2  14      703.73      727.40     17.72 o 
  -3   2  14     1389.39     1418.48     26.50 o 
  -2   2  14      204.15      179.78      7.05 o 
  -1   2  14     1956.32     2000.40     36.55 o 
   0   2  14     2661.87     2704.36     60.92 o 
   1   2  14      105.41      109.84      5.49 o 
   2   2  14      162.46      161.32     11.19 o 
   3   2  14     1101.56     1043.78     38.77 o 
   4   2  14      114.10      107.16     11.69 o 
   5   2  14      155.69      116.21     12.46 o 
   6   2  14       83.53      115.50     12.66 o 
   7   2  14      363.66      390.22     29.82 o 
   8   2  14       28.56        8.21     13.83 o 
   9   2  14      135.24      163.35     21.61 o 
  10   2  14       22.01       -6.48     17.29 o 
 -14   3  14      281.50      329.28     22.95 o 
 -13   3  14       50.05       42.63     13.38 o 
 -12   3  14      542.75      507.01     24.78 o 
 -11   3  14      142.62      128.72     13.78 o 
 -10   3  14       11.56        6.03      8.46 o 
  -9   3  14      585.98      530.08     19.10 o 
  -8   3  14      205.05      198.89     11.19 o 
  -7   3  14        9.81       12.41      5.96 o 
  -6   3  14      550.79      555.18     20.94 o 
  -5   3  14      838.32      883.15     17.64 o 
  -4   3  14        4.07        3.93      4.03 o 
  -3   3  14      692.30      762.76     17.58 o 
  -2   3  14      294.07      313.75      8.54 o 
  -1   3  14      165.04      161.17      8.92 o 
   0   3  14     1122.44     1134.00     21.48 o 
   1   3  14      884.85      848.27     18.07 o 
   2   3  14      244.01      240.11     11.60 o 
   3   3  14        0.03       10.80     11.67 o 
   4   3  14      189.09      172.72     15.58 o 
   5   3  14      169.01      159.08     15.99 o 
   6   3  14      341.32      360.79     22.08 o 
   7   3  14      147.90      161.93     24.63 o 
   8   3  14      284.67      280.89     29.39 o 
   9   3  14        0.37      -12.96     15.99 o 
  10   3  14        0.31        7.35     18.58 o 
 -14   4  14       57.86       70.50     15.47 o 
 -13   4  14       40.24       30.77     13.28 o 
 -12   4  14      164.56      167.19     16.29 o 
 -11   4  14        7.09       10.41      8.38 o 
 -10   4  14      213.06      173.66     16.62 o 
  -9   4  14      261.05      274.45     12.37 o 
  -8   4  14      261.65      258.73     11.75 o 
  -7   4  14       22.83       18.38      5.73 o 
  -6   4  14       79.81       83.22      7.32 o 
  -5   4  14      218.46      207.17      8.17 o 
  -4   4  14        3.22        0.19      4.37 o 
  -3   4  14      423.99      438.77     14.09 o 
  -2   4  14      420.34      425.57     13.30 o 
  -1   4  14      844.17      789.70     20.10 o 
   0   4  14     1088.65     1081.00     26.47 o 
   1   4  14      385.84      373.43     15.58 o 
   2   4  14      220.98      244.97     13.33 o 
   3   4  14        4.60        2.97      6.01 o 
   4   4  14      182.09      160.92     15.37 o 
   5   4  14        3.65       -0.72     10.77 o 
   6   4  14        6.26       13.82     11.42 o 
   7   4  14       62.44       53.61     20.96 o 
   8   4  14      129.55      127.48     22.47 o 
   9   4  14        0.35        8.21     17.72 o 
  10   4  14       36.12       37.16     21.17 o 
 -14   5  14       24.08       38.31     17.08 o 
 -13   5  14      123.20      139.89     14.20 o 
 -12   5  14        3.00      -10.15     10.15 o 
 -11   5  14       45.80       36.15      9.39 o 
 -10   5  14       19.47       17.22      8.36 o 
  -9   5  14       55.89       40.11      8.50 o 
  -8   5  14      134.78      138.08      8.99 o 
  -7   5  14        0.08       -5.49      5.57 o 
  -6   5  14       46.57       31.39      6.37 o 
  -5   5  14       70.51       62.24      6.89 o 
  -4   5  14      151.58      187.06     14.35 o 
  -3   5  14      229.72      246.36     13.14 o 
  -2   5  14       87.22       92.73      8.82 o 
  -1   5  14      276.62      245.31     12.78 o 
   0   5  14        9.08        4.27      6.30 o 
   1   5  14       16.05       17.26      7.23 o 
   2   5  14      186.73      182.29     11.39 o 
   3   5  14       65.84       42.76     15.56 o 
   4   5  14      526.85      514.69     20.69 o 
   5   5  14       12.80       12.75      6.16 o 
   6   5  14      663.44      626.32     32.41 o 
   7   5  14        2.42       -4.30     12.48 o 
   8   5  14        7.21       16.42     19.01 o 
   9   5  14      568.47      568.69     45.37 o 
 -13   6  14      195.63      201.85     16.46 o 
 -12   6  14       36.32       39.38     11.66 o 
 -11   6  14      119.50      107.49     12.48 o 
 -10   6  14      218.99      225.08     15.78 o 
  -9   6  14      118.07      109.19     11.22 o 
  -8   6  14       10.56       38.99     10.72 o 
  -7   6  14      253.78      232.88     14.09 o 
  -6   6  14       39.18       55.89      9.01 o 
  -5   6  14      903.32      899.51     26.42 o 
  -4   6  14       62.45       64.07      9.61 o 
  -3   6  14       63.34       60.44      6.57 o 
  -2   6  14       61.25       62.41      8.95 o 
  -1   6  14      270.24      250.12     15.53 o 
   0   6  14       58.13       69.16      8.44 o 
   1   6  14     1356.72     1272.43     38.58 o 
   2   6  14     1124.36     1038.72     32.39 o 
   3   6  14      220.47      174.81     11.32 o 
   4   6  14       28.37       14.17      8.97 o 
   5   6  14      104.85       80.26     10.51 o 
   6   6  14      163.19      134.27     11.43 o 
   7   6  14      126.81      130.51     24.20 o 
   8   6  14       63.16       64.82     22.47 o 
   9   6  14        0.01       28.09     21.61 o 
 -12   7  14      119.85      161.62     29.82 o 
 -11   7  14        6.07      -13.59     13.90 o 
 -10   7  14      649.00      703.74     47.32 o 
  -9   7  14      593.47      633.95     39.32 o 
  -8   7  14      498.42      511.99     24.55 o 
  -7   7  14        0.67        7.88     15.25 o 
  -6   7  14      549.84      579.87     23.76 o 
  -5   7  14      120.38      112.23     12.45 o 
  -4   7  14       46.08       61.37      8.21 o 
  -3   7  14      157.90      165.42     13.26 o 
  -2   7  14      202.80      241.30     15.39 o 
  -1   7  14      355.80      342.73     16.34 o 
   0   7  14       72.66       64.45      8.89 o 
   1   7  14      133.64      115.73     14.28 o 
   2   7  14     1582.18     1460.17     43.82 o 
   3   7  14       60.85       76.95     11.11 o 
   4   7  14       40.96       44.31     12.92 o 
   5   7  14      267.88      231.30     19.38 o 
   6   7  14      163.54      160.64     15.87 o 
   7   7  14      274.14      303.79     35.87 o 
   8   7  14      193.57      219.53     31.11 o 
 -11   8  14      246.37      231.73     23.56 o 
 -10   8  14       12.41        4.77     14.58 o 
  -9   8  14       72.83       71.53     20.09 o 
  -8   8  14       26.68       25.14     12.04 o 
  -7   8  14      252.43      208.36     20.80 o 
  -6   8  14      158.54      154.27     27.66 o 
  -5   8  14        0.56        0.11      9.02 o 
  -4   8  14        5.80        2.41      8.84 o 
  -3   8  14       34.33       37.78      9.80 o 
  -2   8  14      685.92      689.80     24.11 o 
  -1   8  14        0.95       -7.40      8.05 o 
   0   8  14      769.39      749.65     28.45 o 
   1   8  14      493.92      457.40     35.59 o 
   2   8  14        1.98        3.59      8.97 o 
   3   8  14       19.33       25.26     10.45 o 
   4   8  14      433.77      411.63     19.46 o 
   5   8  14      135.75      110.16     26.36 o 
   6   8  14      320.76      304.66     37.16 o 
   7   8  14       73.43       96.37     25.93 o 
 -10   9  14      170.32      167.70     21.53 o 
  -9   9  14      372.08      341.71     28.36 o 
  -8   9  14     1995.05     2042.14     76.22 o 
  -7   9  14      559.76      613.28     39.11 o 
  -6   9  14       46.23       51.86     24.20 o 
  -5   9  14       16.36      -11.63     13.28 o 
  -4   9  14      453.43      505.99     33.83 o 
  -3   9  14      704.17      734.48     42.29 o 
  -2   9  14      402.31      400.82     25.45 o 
  -1   9  14       97.99       84.20     12.58 o 
   0   9  14       49.13       40.36     11.53 o 
   1   9  14      222.85      268.62     17.81 o 
   2   9  14       67.01       68.45     11.82 o 
   3   9  14      840.62      858.98     31.16 o 
   4   9  14      419.17      435.72     21.10 o 
   5   9  14      473.87      529.37     46.24 o 
   6   9  14       42.80       35.87     23.77 o 
  -8  10  14      172.40      189.97     22.31 o 
  -7  10  14      261.98      251.68     28.74 o 
  -6  10  14       41.43       38.65     16.18 o 
  -5  10  14      204.79      240.78     29.17 o 
  -4  10  14       21.98       40.96     15.67 o 
  -3  10  14       56.02       83.69     13.55 o 
  -2  10  14      100.43       83.59     14.65 o 
  -1  10  14       90.53      100.76     14.23 o 
   0  10  14        0.43       10.62     16.24 o 
   1  10  14        2.57        6.33     11.08 o 
   2  10  14       25.17       36.53     11.87 o 
   3  10  14       45.45       26.21     18.27 o 
   4  10  14       27.35       19.70     20.74 o 
  -6  11  14      602.40      732.09     40.17 o 
  -5  11  14      483.13      550.86     34.46 o 
  -4  11  14       62.97       65.28     18.03 o 
  -3  11  14      370.11      419.48     30.69 o 
  -2  11  14      778.44      799.70     73.03 o 
  -1  11  14       32.07       53.73     15.41 o 
   0  11  14       65.31       91.84     16.86 o 
   1  11  14       90.07       91.56     14.55 o 
   2  11  14      205.81      155.75     23.06 o 
 -15   1  15      894.57     1048.50     49.19 o 
 -14   1  15      430.70      463.27     31.77 o 
 -13   1  15      269.40      200.03     43.00 o 
 -12   1  15      262.61      217.37     21.38 o 
 -11   1  15      320.55      339.74     20.30 o 
 -10   1  15      215.08      188.24     12.84 o 
  -9   1  15      306.24      277.21     14.97 o 
  -8   1  15       57.75       79.95      9.05 o 
  -7   1  15        3.67       -1.05      5.97 o 
  -6   1  15      189.35      178.28     11.30 o 
  -5   1  15       51.43       81.06      6.35 o 
  -4   1  15      979.68     1050.30     19.63 o 
  -3   1  15      590.42      640.10     13.38 o 
  -2   1  15      164.39      167.69      7.76 o 
  -1   1  15       57.94       53.83      4.45 o 
   0   1  15      117.51      130.73      6.85 o 
   1   1  15      520.37      483.95     15.13 o 
   2   1  15       13.73        4.91      6.74 o 
   3   1  15        5.28        1.62      5.64 o 
   4   1  15      528.11      462.76     16.44 o 
   5   1  15       52.04       41.49     12.53 o 
   6   1  15       40.78       27.66     12.10 o 
   7   1  15      823.90      919.16     49.26 o 
   8   1  15      857.29      858.23     47.54 o 
   9   1  15      431.89      456.77     33.27 o 
  10   1  15      916.82      996.94     56.18 o 
 -14   2  15      147.54      150.48     17.57 o 
 -13   2  15       26.52       16.19     15.12 o 
 -12   2  15      109.91      112.71     26.36 o 
 -11   2  15       14.22       25.14     10.52 o 
 -10   2  15      193.02      212.15     14.03 o 
  -9   2  15     1300.64     1153.78     32.26 o 
  -8   2  15      112.43       91.04      8.50 o 
  -7   2  15       18.36       19.47      6.06 o 
  -6   2  15     1128.97     1107.24     32.68 o 
  -5   2  15      946.83      953.33     18.72 o 
  -4   2  15      552.86      594.73     13.86 o 
  -3   2  15       76.92       93.35      5.80 o 
  -2   2  15       58.24       63.98      4.38 o 
  -1   2  15        3.37        3.14      3.90 o 
   0   2  15      102.67      115.11      6.24 o 
   1   2  15      396.41      380.84     17.09 o 
   2   2  15      194.78      190.14     21.61 o 
   3   2  15      969.45      946.58     63.31 o 
   4   2  15       29.84       17.45      9.34 o 
   5   2  15        0.71        3.55      9.53 o 
   6   2  15     1982.44     1811.52     87.29 o 
   7   2  15      153.54      175.88     20.74 o 
   8   2  15        0.33       -0.43     14.26 o 
   9   2  15        7.84       12.53     15.12 o 
  10   2  15        1.71       -5.62     17.29 o 
 -14   3  15      297.05      288.00     21.59 o 
 -13   3  15      400.70      460.46     24.95 o 
 -12   3  15        7.98        3.62     11.71 o 
 -11   3  15       83.38       88.66     12.91 o 
 -10   3  15      107.12       81.74      9.27 o 
  -9   3  15      289.31      257.05     13.18 o 
  -8   3  15        6.77        4.22      6.91 o 
  -7   3  15       16.94       20.43      6.28 o 
  -6   3  15      356.84      355.70     15.56 o 
  -5   3  15     1153.07     1154.68     23.22 o 
  -4   3  15       58.57       47.11      5.70 o 
  -3   3  15      763.71      806.26     18.37 o 
  -2   3  15     1102.39     1150.56     20.78 o 
  -1   3  15     1092.56     1084.57     23.11 o 
   0   3  15      204.05      224.95     11.38 o 
   1   3  15       35.64       20.78      5.43 o 
   2   3  15      110.00       95.82      6.18 o 
   3   3  15      853.08      804.02     33.74 o 
   4   3  15      152.12      120.77     13.66 o 
   5   3  15      419.87      359.86     23.98 o 
   6   3  15     2004.43     1910.91     93.34 o 
   7   3  15      543.81      651.23     42.35 o 
   8   3  15       32.25       33.27     16.85 o 
   9   3  15      211.78      244.16     27.66 o 
  10   3  15      782.37      974.04     59.63 o 
 -14   4  15       94.51       55.85     29.16 o 
 -13   4  15      180.34      209.81     18.62 o 
 -12   4  15      114.33      132.85     13.25 o 
 -11   4  15      212.75      200.75     12.65 o 
 -10   4  15       10.06        5.73      8.74 o 
  -9   4  15      113.52      116.24      8.99 o 
  -8   4  15      201.83      207.02     10.37 o 
  -7   4  15       94.49       87.45      7.13 o 
  -6   4  15       42.87       46.02      5.80 o 
  -5   4  15      552.14      479.18     12.82 o 
  -4   4  15      637.69      598.76     14.14 o 
  -3   4  15        0.77        1.56      5.53 o 
  -2   4  15      552.34      547.65     20.42 o 
  -1   4  15      495.33      503.89     15.36 o 
   0   4  15      873.54      863.70     28.76 o 
   1   4  15      453.00      440.91     18.52 o 
   2   4  15        7.71       -0.54      4.87 o 
   3   4  15      110.90      114.01      8.96 o 
   4   4  15      349.82      338.64     21.90 o 
   5   4  15      215.65      189.24     17.72 o 
   6   4  15      209.13      234.53     20.74 o 
   7   4  15       54.46       60.93     19.01 o 
   8   4  15        4.56      -15.99     15.99 o 
   9   4  15        0.03        5.62     18.58 o 
 -13   5  15      212.95      205.99     18.36 o 
 -12   5  15       32.94       27.34     13.34 o 
 -11   5  15        0.16        9.01      9.67 o 
 -10   5  15       35.01       31.11      9.78 o 
  -9   5  15      184.87      173.13     12.74 o 
  -8   5  15      119.25      126.58     11.02 o 
  -7   5  15      372.76      373.93     25.29 o 
  -6   5  15        5.86        1.70      6.39 o 
  -5   5  15       18.53       12.93      8.75 o 
  -4   5  15      297.31      306.92     21.64 o 
  -3   5  15      214.46      207.90     11.75 o 
  -2   5  15       30.30       33.60      7.81 o 
  -1   5  15       28.89       30.48      7.42 o 
   0   5  15        5.67       -4.27      9.99 o 
   1   5  15      162.43      159.14     11.72 o 
   2   5  15      232.46      220.06     12.54 o 
   3   5  15        6.72       -3.05      9.03 o 
   4   5  15      249.58      260.27     17.53 o 
   5   5  15      230.53      225.63     19.75 o 
   6   5  15       65.24       97.18     15.68 o 
   7   5  15      117.87       92.05     22.04 o 
   8   5  15      429.64      451.58     40.19 o 
   9   5  15      533.42      599.37     46.67 o 
 -13   6  15      298.20      299.66     33.27 o 
 -12   6  15      228.68      304.83     26.33 o 
 -11   6  15      342.84      375.26     27.42 o 
 -10   6  15      206.95      218.73     21.16 o 
  -9   6  15      275.93      265.53     22.75 o 
  -8   6  15      131.92      116.76     16.48 o 
  -7   6  15       83.90       89.11     12.03 o 
  -6   6  15      505.92      494.96     30.31 o 
  -5   6  15       51.02       35.99      9.56 o 
  -4   6  15      124.07      119.16     11.38 o 
  -3   6  15      438.69      450.96     15.19 o 
  -2   6  15     1010.85     1124.78     31.56 o 
  -1   6  15       20.15       26.87      7.91 o 
   0   6  15       57.61       50.18      9.75 o 
   1   6  15     2101.40     2081.95     58.52 o 
   2   6  15     1069.81     1039.11     32.72 o 
   3   6  15       63.14       50.87      7.60 o 
   4   6  15       57.22       52.09     10.05 o 
   5   6  15     1155.67     1163.43     32.87 o 
   6   6  15      554.42      536.71     42.35 o 
   7   6  15       29.96       55.31     20.74 o 
   8   6  15       81.49      134.39     26.36 o 
 -12   7  15       15.45       38.20     16.18 o 
 -11   7  15      206.96      208.74     22.59 o 
 -10   7  15       32.39       36.66     15.56 o 
  -9   7  15      160.36      183.19     20.36 o 
  -8   7  15        5.85       14.95     13.66 o 
  -7   7  15      380.20      409.30     21.70 o 
  -6   7  15      976.49      941.93     33.44 o 
  -5   7  15       21.27       16.03     18.37 o 
  -4   7  15       89.37       66.89      8.54 o 
  -3   7  15      243.31      223.71     21.96 o 
  -2   7  15       10.07       28.40      8.77 o 
  -1   7  15       86.67       81.93     17.28 o 
   0   7  15       59.72       58.96     10.46 o 
   1   7  15        8.23       13.97      9.15 o 
   2   7  15       28.62       26.47      8.72 o 
   3   7  15      212.75      192.41     13.51 o 
   4   7  15      354.60      363.78     34.79 o 
   5   7  15      175.35      177.94     17.53 o 
   6   7  15        0.17       -8.56      8.56 o 
   7   7  15        8.78        8.21     20.74 o 
 -11   8  15      332.92      330.92     52.72 o 
 -10   8  15      574.67      566.83     33.68 o 
  -9   8  15      491.96      562.78     39.32 o 
  -8   8  15      106.01      127.54     18.70 o 
  -7   8  15      111.03      137.59     18.57 o 
  -6   8  15       14.49       26.17     13.91 o 
  -5   8  15        7.13        7.69     11.42 o 
  -4   8  15      113.09      122.71     11.99 o 
  -3   8  15        6.04       13.47      9.24 o 
  -2   8  15      724.58      735.35     25.14 o 
  -1   8  15     1184.85     1130.89     60.91 o 
   0   8  15      379.62      377.14     20.18 o 
   1   8  15      389.10      382.05     20.09 o 
   2   8  15     1031.33      987.13     33.54 o 
   3   8  15     1327.12     1231.07     38.99 o 
   4   8  15      710.40      693.48     25.83 o 
   5   8  15        6.04       22.04     21.17 o 
   6   8  15       77.32       58.34     24.63 o 
 -10   9  15       12.63       41.05     26.36 o 
  -9   9  15       28.47       44.09     17.29 o 
  -8   9  15      217.73      195.94     50.13 o 
  -7   9  15        0.07      -14.48     14.48 o 
  -6   9  15       89.81       88.59     26.79 o 
  -5   9  15      340.87      307.53     25.71 o 
  -4   9  15        1.00       -4.79     10.52 o 
  -3   9  15     1092.64     1100.17     40.03 o 
  -2   9  15      206.38      264.22     20.51 o 
  -1   9  15      833.76      814.64     49.41 o 
   0   9  15        5.09       -9.97      9.97 o 
   1   9  15      167.92      202.58     16.20 o 
   2   9  15       25.75       19.62     12.79 o 
   3   9  15        0.83        2.13     10.17 o 
   4   9  15       72.80       57.45     13.02 o 
   5   9  15        5.16       19.88     22.47 o 
  -8  10  15       21.12        4.72     15.94 o 
  -7  10  15       19.01       19.70     15.98 o 
  -6  10  15      186.19      222.98     35.00 o 
  -5  10  15       10.05       23.49     15.67 o 
  -4  10  15        1.04       -4.23     14.30 o 
  -3  10  15       22.44       -5.69     11.17 o 
  -2  10  15       74.68       64.83     12.54 o 
  -1  10  15      117.65      131.41     15.15 o 
   0  10  15      467.41      443.90     23.57 o 
   1  10  15      225.85      189.35     18.42 o 
   2  10  15      171.22      167.89     15.50 o 
   3  10  15       37.04       32.17     13.35 o 
  -5  11  15       60.61       25.82     17.29 o 
  -4  11  15       72.81       97.81     30.03 o 
  -3  11  15       27.27       19.31     15.65 o 
  -2  11  15        8.20       14.69     19.45 o 
  -1  11  15      126.24      125.81     41.49 o 
   0  11  15      224.44      236.65     22.47 o 
 -14   0  16      433.47      436.89     45.37 o 
 -13   0  16      236.34      241.13     32.84 o 
 -12   0  16     1348.60     1343.08     77.35 o 
 -11   0  16      471.90      539.42     29.70 o 
 -10   0  16      380.99      373.16     24.73 o 
  -9   0  16     4362.34     4345.45    234.87 o 
  -8   0  16     2821.93     2795.04    211.53 o 
  -7   0  16     2050.11     2027.53     58.19 o 
  -6   0  16        0.13      -13.61     13.61 o 
  -5   0  16     2421.85     2254.06     62.29 o 
  -4   0  16    10703.19    11462.49    290.71 o 
  -3   0  16     1100.80     1157.39     38.63 o 
  -2   0  16     2963.12     3061.47     88.16 o 
  -1   0  16     1567.51     1778.09     48.05 o 
   0   0  16     4295.15     4227.60    189.28 o 
   1   0  16       91.09      120.57     15.12 o 
   2   0  16     1919.10     1923.50     82.11 o 
   3   0  16     1320.75     1397.53     67.41 o 
   4   0  16     1810.72     1847.39     86.00 o 
   5   0  16       75.47       69.14     12.96 o 
   6   0  16      132.97      115.81     14.26 o 
   7   0  16     1378.18     1388.03     66.98 o 
   8   0  16      647.46      687.96     38.89 o 
 -14   1  16       25.26       17.56     16.65 o 
 -13   1  16        2.43        9.51     15.43 o 
 -12   1  16       27.78       28.28     28.09 o 
 -11   1  16        2.92        4.33      8.58 o 
 -10   1  16       27.13       33.03      8.95 o 
  -9   1  16      113.41      111.19     10.98 o 
  -8   1  16      963.13      890.35     33.43 o 
  -7   1  16     1330.77     1287.21     30.86 o 
  -6   1  16      162.38      141.44      8.91 o 
  -5   1  16       46.01       43.87      5.93 o 
  -4   1  16      195.50      194.19      8.33 o 
  -3   1  16     1168.51     1168.07     22.78 o 
  -2   1  16       67.62       80.89      5.37 o 
  -1   1  16      994.42     1133.94     25.95 o 
   0   1  16       48.32       37.85      4.63 o 
   1   1  16      233.96      255.58     15.85 o 
   2   1  16       20.90       23.76      6.78 o 
   3   1  16      265.21      263.92     17.34 o 
   4   1  16      784.30      807.58     29.87 o 
   5   1  16        2.39       -3.86      6.71 o 
   6   1  16       51.50       53.03      8.30 o 
   7   1  16       62.51      104.58     16.85 o 
   8   1  16       96.31       92.91     17.29 o 
   9   1  16       19.65        4.32     15.12 o 
 -14   2  16       45.20       31.91     16.91 o 
 -13   2  16       80.27       75.97     23.77 o 
 -12   2  16      416.82      432.09     29.33 o 
 -11   2  16     2885.37     2968.20     83.06 o 
 -10   2  16      357.49      395.32     18.10 o 
  -9   2  16      181.53      190.91     12.69 o 
  -8   2  16      800.01      856.01     52.52 o 
  -7   2  16     1757.67     1689.74     35.13 o 
  -6   2  16     3828.77     3647.72     69.05 o 
  -5   2  16     2643.85     2631.13     47.00 o 
  -4   2  16      226.66      162.34      9.02 o 
  -3   2  16     1128.10     1118.48     22.10 o 
  -2   2  16      450.72      461.49     10.68 o 
  -1   2  16      203.90      217.40     13.10 o 
   0   2  16        0.14        1.37      4.76 o 
   1   2  16      367.56      410.88     13.22 o 
   2   2  16       25.71       25.28      8.43 o 
   3   2  16       29.32       16.77      6.40 o 
   4   2  16      231.99      213.17     52.72 o 
   5   2  16      193.81      168.53     20.31 o 
   6   2  16     1375.38     1414.39     71.30 o 
   7   2  16     1260.29     1329.25     68.71 o 
   8   2  16      409.41      424.36     34.14 o 
   9   2  16      174.08      182.79     24.20 o 
 -14   3  16      743.90      759.38     33.01 o 
 -13   3  16      375.06      398.83     24.26 o 
 -12   3  16      375.03      436.23     20.49 o 
 -11   3  16     1477.57     1439.00     46.04 o 
 -10   3  16        1.76        3.16      9.04 o 
  -9   3  16       34.15       20.12     10.74 o 
  -8   3  16       96.08       85.95      8.99 o 
  -7   3  16      209.96      203.52     10.31 o 
  -6   3  16      128.93      106.06      8.66 o 
  -5   3  16       13.20        5.91      5.53 o 
  -4   3  16      275.85      255.63     10.41 o 
  -3   3  16     1215.18     1252.29     28.43 o 
  -2   3  16     1894.99     2000.09     43.10 o 
  -1   3  16      213.45      220.85     17.04 o 
   0   3  16      757.88      793.48     22.13 o 
   1   3  16     3100.80     3054.78     80.83 o 
   2   3  16      514.33      521.40     17.17 o 
   3   3  16       12.61        8.31      9.35 o 
   4   3  16       28.39       27.75     10.89 o 
   5   3  16      235.00      210.02     23.77 o 
   6   3  16      307.47      270.09     28.95 o 
   7   3  16        0.00       -7.78     15.12 o 
   8   3  16       37.09       20.74     17.29 o 
   9   3  16      534.50      541.90     41.49 o 
 -13   4  16       36.58       44.73     13.95 o 
 -12   4  16      157.71      142.63     13.25 o 
 -11   4  16      226.13      225.75     13.60 o 
 -10   4  16      127.43      112.87     11.51 o 
  -9   4  16      490.17      489.50     17.34 o 
  -8   4  16        0.76        8.75      7.13 o 
  -7   4  16       16.39        4.95      6.70 o 
  -6   4  16       42.53       38.82      6.81 o 
  -5   4  16     1008.55     1030.55     22.85 o 
  -4   4  16      320.83      347.74     13.05 o 
  -3   4  16      954.43      908.94     22.93 o 
  -2   4  16     1306.58     1225.73     32.51 o 
  -1   4  16        0.83       -3.10      9.76 o 
   0   4  16        2.20       13.19      6.55 o 
   1   4  16      183.41      180.36     10.51 o 
   2   4  16       17.81       23.48      5.68 o 
   3   4  16       67.68       61.65      7.78 o 
   4   4  16       27.87       33.79     11.93 o 
   5   4  16       18.95       -4.69     11.88 o 
   6   4  16       15.22       -4.32     15.99 o 
   7   4  16       16.59       -0.43     16.85 o 
   8   4  16       69.15       73.46     21.17 o 
   9   4  16       92.74      101.12     23.77 o 
 -13   5  16      427.38      434.87     25.20 o 
 -12   5  16      665.14      673.42     25.37 o 
 -11   5  16      744.00      784.32     26.89 o 
 -10   5  16       42.84       28.61     11.66 o 
  -9   5  16        7.86        1.61     12.74 o 
  -8   5  16      154.10      135.16     13.42 o 
  -7   5  16      139.10      132.01     12.97 o 
  -6   5  16      185.43      185.60     20.02 o 
  -5   5  16     1026.24     1075.90     35.15 o 
  -4   5  16     1132.68     1167.62     31.61 o 
  -3   5  16       76.46       74.71      7.56 o 
  -2   5  16      978.16      977.34     32.74 o 
  -1   5  16     2059.89     2023.32     78.03 o 
   0   5  16     1328.42     1383.40     65.42 o 
   1   5  16        0.43       -4.45      7.17 o 
   2   5  16       43.41       54.79      7.89 o 
   3   5  16      335.83      302.41     14.89 o 
   4   5  16      126.37      111.76     20.23 o 
   5   5  16      101.70       92.72     15.81 o 
   6   5  16       69.57      114.52     22.47 o 
   7   5  16       17.45       -3.46     18.15 o 
   8   5  16      841.23      973.17     61.36 o 
 -12   6  16        0.87       -7.82     14.27 o 
 -11   6  16        0.10      -20.91     27.44 o 
 -10   6  16       40.35        9.88     14.63 o 
  -9   6  16       22.41       12.44     17.29 o 
  -8   6  16        0.32        3.73     11.57 o 
  -7   6  16      116.02       91.11     12.12 o 
  -6   6  16       67.05       51.93     10.68 o 
  -5   6  16        2.96       -0.30      9.01 o 
  -4   6  16       47.15       46.62      7.72 o 
  -3   6  16       33.37       41.72      8.61 o 
  -2   6  16       42.80       41.08      9.79 o 
  -1   6  16       11.25       15.41      9.20 o 
   0   6  16       95.01       96.33     10.99 o 
   1   6  16      125.50      115.19     11.32 o 
   2   6  16        8.04        5.44      7.73 o 
   3   6  16       63.92       45.91      7.97 o 
   4   6  16      165.13      130.88     12.15 o 
   5   6  16      209.82      240.70     28.95 o 
   6   6  16       14.28       19.88     19.45 o 
   7   6  16      152.32      132.23     25.93 o 
 -11   7  16       98.99       73.46     17.90 o 
 -10   7  16      294.12      301.73     25.89 o 
  -9   7  16       51.44       73.66     16.48 o 
  -8   7  16      511.31      523.17     55.75 o 
  -7   7  16      344.95      345.35     24.33 o 
  -6   7  16        2.02        7.03      9.96 o 
  -5   7  16       38.58       42.98      9.93 o 
  -4   7  16        4.10       -4.40      7.84 o 
  -3   7  16      287.19      309.92     16.72 o 
  -2   7  16     1090.12     1114.38     40.73 o 
  -1   7  16      322.50      340.01     45.92 o 
   0   7  16       46.88       45.92     10.21 o 
   1   7  16      607.12      611.87     24.29 o 
   2   7  16      310.05      301.82     16.69 o 
   3   7  16       11.46       -7.91      7.91 o 
   4   7  16      107.73      121.72     15.05 o 
   5   7  16       44.73       23.09     11.88 o 
   6   7  16       19.64      -13.83     19.01 o 
   7   7  16       41.24       29.39     22.04 o 
 -10   8  16        5.28       -2.16     35.87 o 
  -9   8  16       12.13        4.92     15.20 o 
  -8   8  16       49.35       29.89     18.37 o 
  -7   8  16     1229.68     1219.21     77.78 o 
  -6   8  16      323.21      347.40     25.47 o 
  -5   8  16      105.32       84.62     14.08 o 
  -4   8  16      240.93      256.97     13.13 o 
  -3   8  16      715.38      723.31     31.56 o 
  -2   8  16      339.42      359.52     23.12 o 
  -1   8  16      105.18       91.17     12.55 o 
   0   8  16       66.79       61.56     11.59 o 
   1   8  16       86.42       85.34     12.99 o 
   2   8  16       94.34       95.70     13.90 o 
   3   8  16       53.47       44.99     20.97 o 
   4   8  16        7.58       11.63     14.35 o 
   5   8  16      119.63      106.31     25.50 o 
   6   8  16        0.01       -9.94     21.17 o 
  -9   9  16        0.02       -1.60     15.44 o 
  -8   9  16        0.03      -14.21     14.21 o 
  -7   9  16        7.71       16.56     15.44 o 
  -6   9  16        3.26       25.25     14.83 o 
  -5   9  16       65.57       79.08     26.36 o 
  -4   9  16        6.69       11.47     15.94 o 
  -3   9  16       79.97      117.14     12.84 o 
  -2   9  16        1.67       10.73     19.27 o 
  -1   9  16        0.89       -5.55     10.73 o 
   0   9  16       11.55       11.53     10.85 o 
   1   9  16      419.11      412.21     21.65 o 
   2   9  16       69.45       97.61     12.72 o 
   3   9  16       41.79       35.16     17.50 o 
   4   9  16      142.05      123.07     15.42 o 
  -7  10  16      111.12       94.59     48.18 o 
  -6  10  16       69.11      100.26     29.82 o 
  -5  10  16        0.04       -3.70     14.85 o 
  -4  10  16       19.37       24.97     15.24 o 
  -3  10  16      200.38      175.25     19.71 o 
  -2  10  16       11.29       41.57     12.90 o 
  -1  10  16        0.53       16.36     12.04 o 
   0  10  16      108.15       95.11     14.00 o 
   1  10  16       75.25       63.28     13.81 o 
   2  10  16       52.18       42.06     14.07 o 
 -14   1  17      333.94      367.63     30.25 o 
 -13   1  17     1096.18     1217.74     76.06 o 
 -12   1  17      730.45      747.68     38.34 o 
 -11   1  17      145.19      167.03     13.05 o 
 -10   1  17     1024.92     1131.44     37.36 o 
  -9   1  17      860.18      819.51     27.99 o 
  -8   1  17      480.88      452.73     18.10 o 
  -7   1  17      978.57      926.62     44.87 o 
  -6   1  17     1580.06     1560.76     39.70 o 
  -5   1  17     1903.13     1960.62     42.66 o 
  -4   1  17      450.44      432.87     14.95 o 
  -3   1  17      155.42      142.11      8.18 o 
  -2   1  17       21.79       21.89      4.42 o 
  -1   1  17     1161.83     1141.08     25.71 o 
   0   1  17      775.88      713.22     29.02 o 
   1   1  17      108.20       78.32     10.07 o 
   2   1  17      738.10      667.75     22.35 o 
   3   1  17      477.08      503.26     22.56 o 
   4   1  17      489.42      516.40     22.69 o 
   5   1  17       64.55       72.12      9.45 o 
   6   1  17      331.82      392.41     19.38 o 
   7   1  17      760.26      926.50     51.42 o 
   8   1  17      416.93      433.43     33.27 o 
   9   1  17      148.53      177.18     22.90 o 
 -14   2  17      108.39      141.86     25.50 o 
 -13   2  17        0.47      -14.49     14.49 o 
 -12   2  17       26.84       27.96     11.88 o 
 -11   2  17       66.64       74.90     12.77 o 
 -10   2  17      265.33      301.85     20.71 o 
  -9   2  17      117.87      105.29     10.39 o 
  -8   2  17        2.51       15.87      8.02 o 
  -7   2  17      189.67      186.89     10.03 o 
  -6   2  17      103.61       69.98      8.72 o 
  -5   2  17      230.49      236.04     12.74 o 
  -4   2  17      564.58      545.77     16.14 o 
  -3   2  17      308.99      330.42     11.84 o 
  -2   2  17        2.36        2.16      3.69 o 
  -1   2  17     1924.24     2030.19     48.45 o 
   0   2  17      246.40      229.33     10.62 o 
   1   2  17       22.64       28.51      8.61 o 
   2   2  17      303.42      335.77     18.33 o 
   3   2  17      228.46      239.80     15.78 o 
   4   2  17      240.23      230.66     15.24 o 
   5   2  17       37.59       28.52     15.12 o 
   6   2  17      484.54      433.43     33.71 o 
   7   2  17       52.92       89.02     18.58 o 
   8   2  17      317.02      357.81     31.98 o 
   9   2  17      126.31      128.78     22.47 o 
 -14   3  17      143.40      141.68     21.38 o 
 -13   3  17      336.17      339.14     23.43 o 
 -12   3  17      500.37      548.69     44.72 o 
 -11   3  17       18.80       34.16     11.82 o 
 -10   3  17       63.39       72.98     10.46 o 
  -9   3  17      209.51      219.62     14.13 o 
  -8   3  17      125.24      116.99     10.58 o 
  -7   3  17      445.10      462.58     20.21 o 
  -6   3  17      150.70      143.28     10.63 o 
  -5   3  17      373.56      361.11     21.21 o 
  -4   3  17      221.60      217.45     10.62 o 
  -3   3  17       94.03       82.23      7.22 o 
  -2   3  17      231.60      208.74     14.29 o 
  -1   3  17      699.20      671.93     20.56 o 
   0   3  17      667.26      624.56     18.88 o 
   1   3  17       17.53       14.82      5.53 o 
   2   3  17      126.09      112.79     18.15 o 
   3   3  17        2.00       -2.80     10.07 o 
   4   3  17       44.74       35.87     15.99 o 
   5   3  17      532.17      592.89     40.19 o 
   6   3  17      237.13      249.78     28.95 o 
   7   3  17        0.13      -10.37     15.56 o 
   8   3  17      214.09      211.32     26.79 o 
 -13   4  17       59.46       79.75     15.20 o 
 -12   4  17       58.59       55.06     11.44 o 
 -11   4  17      576.43      526.77     21.75 o 
 -10   4  17        2.40       -8.83      8.83 o 
  -9   4  17      270.85      275.41     15.79 o 
  -8   4  17      210.65      195.68     25.11 o 
  -7   4  17      149.09      157.28     11.53 o 
  -6   4  17      430.22      408.06     16.96 o 
  -5   4  17     1576.46     1545.18     46.15 o 
  -4   4  17     1849.38     1983.22     48.60 o 
  -3   4  17     1559.81     1538.74     34.86 o 
  -2   4  17      796.54      826.43     28.53 o 
  -1   4  17     1117.16     1093.29     34.54 o 
   0   4  17      664.72      656.21     29.48 o 
   1   4  17        0.58       -3.96      6.17 o 
   2   4  17      233.03      224.23     10.38 o 
   3   4  17      111.42      110.90     10.53 o 
   4   4  17      138.68      123.16     20.31 o 
   5   4  17       13.27       -3.89     15.56 o 
   6   4  17       86.63       76.06     20.31 o 
   7   4  17      316.68      342.69     34.57 o 
   8   4  17       61.38      114.95     23.34 o 
 -13   5  17       93.20       89.02     28.09 o 
 -12   5  17      170.37      190.76     21.15 o 
 -11   5  17      124.42      110.47     30.03 o 
 -10   5  17       79.05       50.93     15.75 o 
  -9   5  17        7.86        4.93     13.35 o 
  -8   5  17       77.27       85.35     11.99 o 
  -7   5  17       32.20       28.23     14.74 o 
  -6   5  17      300.95      294.47     18.28 o 
  -5   5  17       17.97        9.09      9.15 o 
  -4   5  17      322.97      327.20     13.69 o 
  -3   5  17      159.45      166.92      9.07 o 
  -2   5  17       12.37        7.80     11.19 o 
  -1   5  17      172.03      149.76     16.24 o 
   0   5  17        8.37        7.86      8.25 o 
   1   5  17      388.83      372.70     17.46 o 
   2   5  17      707.30      701.14     29.28 o 
   3   5  17       16.66       21.59      5.77 o 
   4   5  17       33.21       53.93     13.66 o 
   5   5  17        2.78        9.07     16.85 o 
   6   5  17        0.11        8.21     17.72 o 
   7   5  17      101.42       70.87     22.90 o 
 -12   6  17       13.21        1.49     14.82 o 
 -11   6  17      198.28      174.87     25.93 o 
 -10   6  17      550.45      550.62     32.72 o 
  -9   6  17      515.09      533.11     58.34 o 
  -8   6  17      184.77      179.84     15.32 o 
  -7   6  17       11.08       12.80     10.12 o 
  -6   6  17     1854.90     1877.94     65.77 o 
  -5   6  17      808.89      728.54     28.02 o 
  -4   6  17     1249.99     1190.52     29.59 o 
  -3   6  17      840.67      824.88     30.63 o 
  -2   6  17      949.09      944.23     50.01 o 
  -1   6  17     1451.99     1432.59     51.53 o 
   0   6  17      693.59      685.94     25.89 o 
   1   6  17      142.04      161.08     12.59 o 
   2   6  17       95.36       73.70      9.62 o 
   3   6  17      100.16      113.03     10.06 o 
   4   6  17      283.25      270.69     17.90 o 
   5   6  17       17.50       29.82     19.45 o 
   6   6  17      550.68      551.84     44.94 o 
   7   6  17      353.27      408.80     40.19 o 
 -11   7  17        0.53        1.67     15.25 o 
 -10   7  17        8.14       10.98     15.50 o 
  -9   7  17      466.96      502.30     31.36 o 
  -8   7  17       63.52       84.10     17.02 o 
  -7   7  17      157.48      138.18     14.26 o 
  -6   7  17       85.93       65.69     12.31 o 
  -5   7  17        4.39        6.23      9.15 o 
  -4   7  17       78.98       86.90      9.66 o 
  -3   7  17       20.69       25.64      9.33 o 
  -2   7  17      255.32      284.97     27.75 o 
  -1   7  17       15.51       23.28     10.04 o 
   0   7  17        7.07       -6.92      9.21 o 
   1   7  17       74.72       60.86     10.99 o 
   2   7  17       22.82        5.87     20.01 o 
   3   7  17        1.00       -7.63      7.79 o 
   4   7  17      122.29      114.41     14.55 o 
   5   7  17        9.62      -13.40     19.01 o 
   6   7  17        0.17      -18.58     18.58 o 
 -10   8  17        0.00       -6.32     15.99 o 
  -9   8  17      136.16      135.56     20.42 o 
  -8   8  17      467.37      427.45     42.57 o 
  -7   8  17      163.57      144.90     19.69 o 
  -6   8  17        2.98       -9.91     13.03 o 
  -5   8  17      358.01      395.46     33.87 o 
  -4   8  17      573.70      644.79     28.78 o 
  -3   8  17      212.21      235.14     17.81 o 
  -2   8  17      525.75      505.65     25.96 o 
  -1   8  17       68.22       60.98     11.84 o 
   0   8  17        5.55        7.54     10.35 o 
   1   8  17       10.68       12.82     10.29 o 
   2   8  17        4.30       13.15      9.84 o 
   3   8  17      164.00      155.82     18.19 o 
   4   8  17       67.77       57.04     23.34 o 
   5   8  17      106.93      116.68     27.22 o 
  -8   9  17        3.09       -7.24     21.17 o 
  -7   9  17        0.00       -5.98     14.74 o 
  -6   9  17       94.04       95.14     18.03 o 
  -5   9  17        7.74       19.88     23.77 o 
  -4   9  17       33.16       40.98     11.13 o 
  -3   9  17      118.79      125.12     15.23 o 
  -2   9  17      237.31      252.37     22.41 o 
  -1   9  17      122.55      125.23     14.65 o 
   0   9  17      121.60       94.11     13.71 o 
   1   9  17      184.39      216.57     18.52 o 
   2   9  17      204.97      175.94     18.27 o 
   3   9  17      125.93      124.16     26.58 o 
  -6  10  17      154.60      158.00     21.08 o 
  -5  10  17        0.48       25.93     25.50 o 
  -4  10  17      191.75      215.64     29.39 o 
  -3  10  17      216.59      179.12     25.93 o 
  -2  10  17        4.38       17.71     12.54 o 
  -1  10  17       19.94       33.23     12.85 o 
   0  10  17       32.86       42.48     13.05 o 
   1  10  17       90.73       78.74     15.98 o 
 -14   0  18      254.55      280.89     37.16 o 
 -13   0  18       11.56       -0.43     22.90 o 
 -12   0  18       29.03       31.11     22.04 o 
 -11   0  18       25.70       37.28     13.90 o 
 -10   0  18        4.87        8.75     11.94 o 
  -9   0  18        2.79       -6.83     11.38 o 
  -8   0  18       54.16       52.69     12.96 o 
  -7   0  18      857.14      873.29     37.13 o 
  -6   0  18      763.60      722.77     26.43 o 
  -5   0  18       73.59       77.78     16.85 o 
  -4   0  18        1.61        8.21      9.59 o 
  -3   0  18     4507.31     4698.16    150.49 o 
  -2   0  18     1953.52     2085.41     57.04 o 
  -1   0  18     1417.84     1310.24     66.98 o 
   0   0  18      369.37      385.90     29.39 o 
   1   0  18      631.34      609.31     37.60 o 
   2   0  18      196.71      208.72     22.47 o 
   3   0  18      647.10      659.44     38.46 o 
   4   0  18       17.69       19.45     12.53 o 
   5   0  18      300.20      327.13     26.36 o 
   6   0  18      199.39      226.87     22.90 o 
   7   0  18      130.82      136.12     18.15 o 
   8   0  18       73.35       71.73     16.42 o 
 -14   1  18      281.66      312.73     28.31 o 
 -13   1  18        8.09       -6.95     47.32 o 
 -12   1  18       97.47      102.80     18.33 o 
 -11   1  18      167.35      192.43     13.59 o 
 -10   1  18        7.71        6.60      8.82 o 
  -9   1  18      470.99      466.76     19.20 o 
  -8   1  18       18.80       18.68      8.00 o 
  -7   1  18      370.14      372.21     14.90 o 
  -6   1  18      158.61      134.92     10.31 o 
  -5   1  18      409.60      434.40     16.63 o 
  -4   1  18       44.17       40.02      7.29 o 
  -3   1  18       35.96       18.51      7.27 o 
  -2   1  18      424.63      447.50     19.91 o 
  -1   1  18      379.28      391.78     19.02 o 
   0   1  18      905.51      955.06     36.67 o 
   1   1  18       21.17       10.68     14.26 o 
   2   1  18      122.23       98.99     11.29 o 
   3   1  18       60.05       60.49      9.94 o 
   4   1  18      752.85      720.67     29.15 o 
   5   1  18       26.80       32.68      9.94 o 
   6   1  18      134.77      100.16     11.31 o 
   7   1  18        0.29        4.75     14.69 o 
   8   1  18       19.17       12.10     15.99 o 
 -13   2  18      544.95      583.34     35.59 o 
 -12   2  18        2.28        9.47     13.15 o 
 -11   2  18      748.22      694.94     56.85 o 
 -10   2  18        6.50       -0.05      8.64 o 
  -9   2  18       71.65       71.76     10.15 o 
  -8   2  18      188.71      215.88     14.66 o 
  -7   2  18       90.48       77.43      9.51 o 
  -6   2  18      248.59      251.27     17.28 o 
  -5   2  18      107.49       98.80      9.05 o 
  -4   2  18      636.49      658.65     28.22 o 
  -3   2  18      257.12      274.55     13.01 o 
  -2   2  18     2134.78     2112.20     63.87 o 
  -1   2  18     3543.58     3500.81     80.21 o 
   0   2  18      367.84      356.58     12.69 o 
   1   2  18      151.38      157.89     14.35 o 
   2   2  18       28.41       16.42      9.03 o 
   3   2  18       37.72       24.72      8.93 o 
   4   2  18       16.62       18.20     10.16 o 
   5   2  18      258.66      229.47     15.96 o 
   6   2  18      181.96      187.55     22.90 o 
   7   2  18       68.19       29.39     17.72 o 
   8   2  18      131.47      145.63     22.90 o 
 -13   3  18       36.81       39.97     15.02 o 
 -12   3  18        0.32       -1.97     10.01 o 
 -11   3  18       80.82       75.17     13.44 o 
 -10   3  18      129.02      147.64     22.66 o 
  -9   3  18       98.74       90.30     12.32 o 
  -8   3  18       89.94       92.67     11.93 o 
  -7   3  18        6.69       20.77      8.10 o 
  -6   3  18       10.19       12.44      8.90 o 
  -5   3  18       27.10       16.03     12.11 o 
  -4   3  18        0.27       -2.93      7.53 o 
  -3   3  18       76.89       85.95     11.85 o 
  -2   3  18      815.09      784.44     27.24 o 
  -1   3  18        2.87       -3.59      6.54 o 
   0   3  18       65.71       61.71      7.30 o 
   1   3  18     1100.36     1140.77     28.71 o 
   2   3  18      218.43      224.02     16.71 o 
   3   3  18      119.88      123.03     11.59 o 
   4   3  18      118.35       91.61     19.01 o 
   5   3  18       74.47       45.37     17.29 o 
   6   3  18       10.84       25.50     16.42 o 
   7   3  18       34.98       34.57     17.72 o 
   8   3  18       23.38       14.69     19.01 o 
 -13   4  18      105.12      151.68     30.68 o 
 -12   4  18        7.63       13.78     14.85 o 
 -11   4  18      129.29      124.51     18.33 o 
 -10   4  18       23.72       26.47     14.45 o 
  -9   4  18       55.54       54.70     11.59 o 
  -8   4  18       27.22       20.57     10.27 o 
  -7   4  18       34.05       39.59     10.38 o 
  -6   4  18       25.12        8.23     14.06 o 
  -5   4  18      699.42      694.17     43.94 o 
  -4   4  18       35.09       25.12      7.39 o 
  -3   4  18      177.32      173.81      9.91 o 
  -2   4  18      909.48      948.64     31.64 o 
  -1   4  18      378.89      397.69     18.59 o 
   0   4  18      332.14      331.24     16.58 o 
   1   4  18      632.52      634.05     22.42 o 
   2   4  18      127.31      118.66      8.84 o 
   3   4  18      199.88      235.11     16.54 o 
   4   4  18      253.21      261.88     29.82 o 
   5   4  18      588.77      622.28     43.65 o 
   6   4  18      109.62      128.78     22.90 o 
   7   4  18      163.02      175.45     26.36 o 
 -12   5  18        4.22        6.05     32.41 o 
 -11   5  18      307.84      308.10     26.21 o 
 -10   5  18      130.85      148.68     27.87 o 
  -9   5  18       46.48       30.87     11.24 o 
  -8   5  18       24.27       16.75     10.66 o 
  -7   5  18      136.16      101.54     12.71 o 
  -6   5  18      227.98      256.92     17.68 o 
  -5   5  18      758.41      725.80     27.72 o 
  -4   5  18      269.93      263.37     12.47 o 
  -3   5  18       48.67       31.99      9.80 o 
  -2   5  18      121.06      124.93     12.24 o 
  -1   5  18       96.84       91.24     14.32 o 
   0   5  18       95.82       94.80     13.74 o 
   1   5  18      441.76      438.55     19.11 o 
   2   5  18       54.24       56.79      8.61 o 
   3   5  18       32.43       25.25      6.56 o 
   4   5  18        2.84      -15.12     15.12 o 
   5   5  18       19.49       14.69     18.58 o 
   6   5  18      426.14      384.60     37.16 o 
   7   5  18      130.86      137.85     26.36 o 
 -11   6  18        2.92        1.08     15.16 o 
 -10   6  18      465.00      504.60     31.40 o 
  -9   6  18       82.68      109.94     17.64 o 
  -8   6  18        4.33        6.87     10.45 o 
  -7   6  18      630.71      708.05     28.61 o 
  -6   6  18       63.90       61.88     11.79 o 
  -5   6  18       23.39       17.26      9.06 o 
  -4   6  18      192.73      211.77     11.33 o 
  -3   6  18      462.46      463.80     21.85 o 
  -2   6  18       17.40        6.61     13.83 o 
  -1   6  18      398.74      399.14     20.06 o 
   0   6  18        0.15       -1.53      8.97 o 
   1   6  18       78.82       79.96     14.26 o 
   2   6  18     1852.45     1781.74     57.13 o 
   3   6  18      142.61      132.76     15.61 o 
   4   6  18      280.64      282.62     33.27 o 
   5   6  18      267.89      278.73     34.14 o 
   6   6  18      157.57      187.55     29.39 o 
 -10   7  18       48.91       62.89     17.22 o 
  -9   7  18      936.88      971.36     44.98 o 
  -8   7  18       39.77       49.85     15.78 o 
  -7   7  18      135.23      120.79     16.45 o 
  -6   7  18      476.06      510.34     24.33 o 
  -5   7  18       97.57       91.43     11.66 o 
  -4   7  18      393.95      378.93     17.36 o 
  -3   7  18       29.39       53.39     15.16 o 
  -2   7  18      184.33      190.29     15.40 o 
  -1   7  18      221.13      218.55     23.71 o 
   0   7  18       24.20        7.19      9.85 o 
   1   7  18        3.86       -9.09      9.09 o 
   2   7  18       18.60       11.29      9.32 o 
   3   7  18       11.19       17.90      8.78 o 
   4   7  18       36.92       20.31     20.74 o 
   5   7  18      137.87      107.17     25.93 o 
  -9   8  18       21.44        8.61     16.06 o 
  -8   8  18      704.41      731.38    113.22 o 
  -7   8  18        2.13       -4.05     14.33 o 
  -6   8  18       99.52      124.73     14.65 o 
  -5   8  18      160.38      158.44     16.03 o 
  -4   8  18       39.97       33.23     24.42 o 
  -3   8  18       74.89       81.08     17.69 o 
  -2   8  18      177.15      162.73     24.40 o 
  -1   8  18       46.50       33.91     11.69 o 
   0   8  18      335.79      346.47     20.32 o 
   1   8  18       69.90       54.93     11.47 o 
   2   8  18       56.76       70.85     14.07 o 
   3   8  18       16.78       -6.61     11.43 o 
   4   8  18      288.26      328.86     39.32 o 
  -7   9  18      351.96      376.53     29.53 o 
  -6   9  18      145.35      157.96     20.65 o 
  -5   9  18      859.67      912.20     47.45 o 
  -4   9  18      466.62      460.09     51.42 o 
  -3   9  18      980.29      996.45     64.69 o 
  -2   9  18        0.30      -11.31     11.31 o 
  -1   9  18      182.35      158.87     16.10 o 
   0   9  18       54.74       38.91     12.57 o 
   1   9  18       49.96       73.61     19.45 o 
   2   9  18       72.79       70.13     14.83 o 
  -4  10  18      186.15      166.81     27.22 o 
  -3  10  18        0.02      -10.76     12.01 o 
  -2  10  18       20.30       17.37     12.97 o 
 -13   1  19        1.09       14.78     16.80 o 
 -12   1  19        6.91       -6.14     11.13 o 
 -11   1  19       20.91       26.09     12.29 o 
 -10   1  19       27.24       23.92      9.33 o 
  -9   1  19      198.43      160.81     13.22 o 
  -8   1  19       81.51       64.00     14.25 o 
  -7   1  19        6.79       -0.13     10.85 o 
  -6   1  19      242.21      243.99     16.13 o 
  -5   1  19       34.59       29.21     11.45 o 
  -4   1  19      211.98      208.85     14.61 o 
  -3   1  19      635.40      656.21     50.40 o 
  -2   1  19      515.24      526.14     14.82 o 
  -1   1  19      424.39      414.73     13.95 o 
   0   1  19       11.76       24.54     11.88 o 
   1   1  19        0.60        1.31     15.12 o 
   2   1  19       17.96       -0.09      8.85 o 
   3   1  19       16.88        5.75      8.85 o 
   4   1  19      107.47       80.48     15.56 o 
   5   1  19       10.46        1.75      9.03 o 
   6   1  19       14.44       11.19      9.41 o 
   7   1  19        0.07       10.37     15.99 o 
 -13   2  19        9.37      -11.38     16.04 o 
 -12   2  19       82.50       78.67     14.16 o 
 -11   2  19       39.81       47.14     16.39 o 
 -10   2  19        2.30       10.94     13.11 o 
  -9   2  19      104.65      111.12     12.79 o 
  -8   2  19      359.56      322.85     25.17 o 
  -7   2  19      227.22      236.86     21.07 o 
  -6   2  19      225.42      218.52     23.87 o 
  -5   2  19      163.13      155.86     15.28 o 
  -4   2  19      405.06      427.83     20.88 o 
  -3   2  19       14.26       17.33      6.76 o 
  -2   2  19       21.97        9.49      6.83 o 
  -1   2  19      418.71      395.84     14.80 o 
   0   2  19      107.25      107.94      9.25 o 
   1   2  19      225.93      205.37     32.41 o 
   2   2  19        6.51        6.27      8.98 o 
   3   2  19        0.06       -0.76      8.83 o 
   4   2  19      360.71      406.30     21.23 o 
   5   2  19       81.33       68.87     13.40 o 
   6   2  19      213.20      268.36     28.95 o 
   7   2  19      480.64      528.07     39.76 o 
 -13   3  19       60.43      108.03     28.52 o 
 -12   3  19       32.40       31.79     15.63 o 
 -11   3  19      152.34      120.27     18.47 o 
 -10   3  19       92.51       88.75     16.97 o 
  -9   3  19       35.18       22.14     10.57 o 
  -8   3  19       45.76       28.88     10.36 o 
  -7   3  19      121.66      112.84     12.50 o 
  -6   3  19      443.00      469.20     21.58 o 
  -5   3  19        4.02       16.21     10.84 o 
  -4   3  19        4.77        8.64      7.99 o 
  -3   3  19      696.37      717.33     26.20 o 
  -2   3  19      476.45      472.40     20.51 o 
  -1   3  19       40.02       46.87      8.95 o 
   0   3  19      231.28      237.61     14.16 o 
   1   3  19       80.00       88.85     13.61 o 
   2   3  19      281.69      289.30     22.69 o 
   3   3  19       10.27       14.51      9.33 o 
   4   3  19       15.82       21.49      9.27 o 
   5   3  19       25.41       17.72     16.85 o 
   6   3  19      131.57      130.94     22.04 o 
   7   3  19      350.63      341.82     34.57 o 
 -12   4  19      179.38      189.39     21.59 o 
 -11   4  19      675.38      668.47     74.76 o 
 -10   4  19       22.47       13.96     14.58 o 
  -9   4  19      287.86      284.13     33.26 o 
  -8   4  19      137.21      120.93     13.45 o 
  -7   4  19        2.40      -15.36     15.36 o 
  -6   4  19      445.01      396.19     27.89 o 
  -5   4  19        6.02       -3.59     10.38 o 
  -4   4  19       46.32       29.27      7.85 o 
  -3   4  19       26.06       35.03      9.74 o 
  -2   4  19       43.36       61.21     11.95 o 
  -1   4  19        1.04        1.41      8.38 o 
   0   4  19       63.74       62.98      9.60 o 
   1   4  19       71.02       60.27      7.31 o 
   2   4  19        4.19        5.62     15.56 o 
   3   4  19        6.14        5.62     15.99 o 
   4   4  19       24.80        6.91     15.99 o 
   5   4  19      145.57      168.53     24.63 o 
   6   4  19      613.66      769.20     50.99 o 
   7   4  19       12.94       10.80     19.45 o 
 -12   5  19       87.25       75.11     33.06 o 
 -11   5  19        0.19       26.96     40.40 o 
 -10   5  19       44.83       37.52     15.63 o 
  -9   5  19       86.82       97.17     14.65 o 
  -8   5  19        0.01       -7.78     10.03 o 
  -7   5  19      241.08      191.12     18.16 o 
  -6   5  19      276.76      323.93     38.05 o 
  -5   5  19     1100.88     1102.59     44.61 o 
  -4   5  19      768.07      780.38     24.64 o 
  -3   5  19      376.49      430.57     21.05 o 
  -2   5  19        0.19        1.35      9.20 o 
  -1   5  19       66.06       77.64     11.47 o 
   0   5  19       54.44       34.58     12.18 o 
   1   5  19       39.81       39.06     11.81 o 
   2   5  19       32.74       14.99      7.88 o 
   3   5  19       59.93       39.14     10.53 o 
   4   5  19      179.77      169.83     25.93 o 
   5   5  19        1.34      -16.85     17.72 o 
   6   5  19       70.64      115.38     24.63 o 
 -11   6  19       38.87       72.48     18.26 o 
 -10   6  19       20.44       29.13     18.80 o 
  -9   6  19       21.94       14.73     14.94 o 
  -8   6  19       77.62       83.71     13.17 o 
  -7   6  19      180.53      163.87     15.17 o 
  -6   6  19       41.10       75.07     14.13 o 
  -5   6  19        8.99        0.47     16.08 o 
  -4   6  19       77.58       61.33      7.74 o 
  -3   6  19        3.37       -6.30      9.66 o 
  -2   6  19       34.31       22.36     10.15 o 
  -1   6  19      446.58      462.51     33.49 o 
   0   6  19      139.64      123.60     12.37 o 
   1   6  19        3.97       -8.55      8.55 o 
   2   6  19      138.70      144.54     12.01 o 
   3   6  19       56.82       51.81     11.80 o 
   4   6  19       15.97       54.45     21.61 o 
   5   6  19       11.08        7.78     19.88 o 
 -10   7  19      260.02      285.60     64.60 o 
  -9   7  19        5.97        4.48     15.16 o 
  -8   7  19       56.62        1.33     14.63 o 
  -7   7  19       63.55       50.01     12.38 o 
  -6   7  19      169.95      165.33     20.09 o 
  -5   7  19        0.64       -4.69     10.36 o 
  -4   7  19       12.67       27.76     12.40 o 
  -3   7  19       11.46       17.47     10.62 o 
  -2   7  19      403.67      469.96     29.01 o 
  -1   7  19       30.67       16.00     10.35 o 
   0   7  19        1.86       11.02     10.03 o 
   1   7  19      107.29       86.24     11.91 o 
   2   7  19       92.44       82.55     11.23 o 
   3   7  19      471.31      521.66     27.51 o 
   4   7  19      145.28      137.85     26.79 o 
  -8   8  19      784.55      893.26     87.94 o 
  -7   8  19       13.61       31.25     18.58 o 
  -6   8  19      242.46      272.67     19.81 o 
  -5   8  19      261.82      243.62     34.15 o 
  -4   8  19       41.97       53.01     12.33 o 
  -3   8  19       88.51      132.58     23.98 o 
  -2   8  19       14.78       -1.23     11.19 o 
  -1   8  19      307.12      293.53     20.03 o 
   0   8  19      205.42      213.45     18.43 o 
   1   8  19      153.23      141.55     19.23 o 
   2   8  19      153.14      173.20     17.95 o 
   3   8  19      602.41      569.95     30.32 o 
  -6   9  19      215.86      217.37     30.68 o 
  -5   9  19      340.34      387.83     28.03 o 
  -4   9  19      173.58      200.77     22.93 o 
  -3   9  19        0.04      -11.63     11.63 o 
  -2   9  19      180.30      186.49     20.82 o 
  -1   9  19      323.01      369.02     22.80 o 
   0   9  19      627.92      631.35     33.95 o 
 -13   0  20      682.09      675.86     54.88 o 
 -12   0  20        6.52      -21.17     21.17 o 
 -11   0  20      103.78      100.99     21.39 o 
 -10   0  20       88.25       91.62     16.24 o 
  -9   0  20       85.53      141.74     23.34 o 
  -8   0  20      108.49       98.10     20.74 o 
  -7   0  20      172.28      144.77     22.90 o 
  -6   0  20      747.80      697.04     45.81 o 
  -5   0  20      120.86      105.44     19.45 o 
  -4   0  20     1644.70     1458.46     76.06 o 
  -3   0  20     1188.72     1204.79     78.33 o 
  -2   0  20       63.76       75.89      7.81 o 
  -1   0  20       18.99       35.44     15.12 o 
   0   0  20      336.63      370.77     30.25 o 
   1   0  20      107.88       77.35     16.42 o 
   2   0  20      158.40      141.31     19.45 o 
   3   0  20       33.45       32.84     14.69 o 
   4   0  20        5.44        6.48     13.40 o 
   5   0  20      492.82      535.85     36.30 o 
   6   0  20        0.10      -13.40     13.83 o 
   7   0  20      145.61      185.39     22.04 o 
 -13   1  20        0.06      -15.73     15.73 o 
 -12   1  20        0.47      -11.30     11.30 o 
 -11   1  20       25.81       36.61     11.45 o 
 -10   1  20       39.18       19.69     10.88 o 
  -9   1  20        3.36       13.91     10.32 o 
  -8   1  20        8.04       14.22     11.56 o 
  -7   1  20      194.42      151.62     16.04 o 
  -6   1  20      232.72      259.33     30.25 o 
  -5   1  20       29.76       42.04     11.91 o 
  -4   1  20      290.01      244.46     26.36 o 
  -3   1  20      729.81      745.26     30.32 o 
  -2   1  20      195.23      190.61     11.28 o 
  -1   1  20     1075.92     1053.80     31.89 o 
   0   1  20      115.44      121.00     13.71 o 
   1   1  20       23.54       22.82      9.93 o 
   2   1  20        0.89       -9.01      9.01 o 
   3   1  20       19.06       14.95      9.72 o 
   4   1  20      122.79      102.21     17.50 o 
   5   1  20       79.48       85.73     20.09 o 
   6   1  20       91.99       98.30     12.74 o 
   7   1  20       99.69      141.74     22.47 o 
 -13   2  20        7.42       -6.91     22.90 o 
 -12   2  20       99.06      121.19     18.83 o 
 -11   2  20       21.27        1.98     16.42 o 
 -10   2  20      855.73      892.98     35.40 o 
  -9   2  20        9.19        8.13     10.12 o 
  -8   2  20      204.88      191.50     14.99 o 
  -7   2  20      555.95      514.72     32.41 o 
  -6   2  20       75.44       92.63     13.75 o 
  -5   2  20      810.33      766.39     34.07 o 
  -4   2  20      260.78      263.63     19.36 o 
  -3   2  20      158.18      160.02     10.23 o 
  -2   2  20       30.78       32.38      9.26 o 
  -1   2  20        2.64        0.34      6.12 o 
   0   2  20      319.01      353.38     21.33 o 
   1   2  20       14.67        5.47      9.72 o 
   2   2  20      121.78      147.75     13.90 o 
   3   2  20       19.76       11.08     18.15 o 
   4   2  20       63.14       53.09     10.89 o 
   5   2  20       57.32      102.39     12.45 o 
   6   2  20      138.13      162.92     23.77 o 
 -12   3  20      203.99      178.60     21.23 o 
 -11   3  20       79.33       89.14     17.41 o 
 -10   3  20       12.74       19.22     13.09 o 
  -9   3  20        0.08       -9.72      9.72 o 
  -8   3  20       87.80       73.99     11.87 o 
  -7   3  20      141.71      105.73     14.97 o 
  -6   3  20       16.59       12.33     11.46 o 
  -5   3  20       45.47       29.89     11.76 o 
  -4   3  20        3.31       11.57     10.82 o 
  -3   3  20      317.79      283.89     30.25 o 
  -2   3  20      195.17      188.69     14.20 o 
  -1   3  20        5.80       11.07      9.10 o 
   0   3  20       46.16       45.12      6.85 o 
   1   3  20       42.03       35.14     10.77 o 
   2   3  20        2.38       -4.23      9.53 o 
   3   3  20       12.54       14.75     10.37 o 
   4   3  20        6.72        4.52      9.59 o 
   5   3  20        4.97       -3.46     15.99 o 
   6   3  20       45.96       21.61     18.58 o 
 -12   4  20        6.12       -6.78     14.95 o 
 -11   4  20      157.15      147.06     20.30 o 
 -10   4  20      140.24      168.83     20.42 o 
  -9   4  20       39.22       48.94     12.14 o 
  -8   4  20      147.92      157.15     16.87 o 
  -7   4  20      230.63      206.86     16.53 o 
  -6   4  20      511.61      475.84     27.20 o 
  -5   4  20     1337.42     1327.82     51.33 o 
  -4   4  20      520.39      520.11     18.55 o 
  -3   4  20       20.68       -0.33      8.96 o 
  -2   4  20      195.26      207.68     24.81 o 
  -1   4  20      220.36      219.70     25.20 o 
   0   4  20       71.63       59.70      9.69 o 
   1   4  20       54.21       61.56      6.91 o 
   2   4  20      144.09      140.54     14.43 o 
   3   4  20        3.20        1.96      9.74 o 
   4   4  20       39.32        8.21     17.29 o 
   5   4  20      186.23      251.07     30.68 o 
   6   4  20       48.57       29.39     19.88 o 
 -11   5  20      333.33      345.15     28.20 o 
 -10   5  20      160.98      137.95     19.66 o 
  -9   5  20      348.29      376.47     22.05 o 
  -8   5  20       18.03       23.32     14.05 o 
  -7   5  20       91.38       69.97     12.35 o 
  -6   5  20        8.01       -7.14     11.15 o 
  -5   5  20       41.11       21.81     10.58 o 
  -4   5  20      446.29      418.20     15.93 o 
  -3   5  20      196.84      152.09     14.08 o 
  -2   5  20        9.30       25.63     10.93 o 
  -1   5  20     2234.95     2210.71     84.21 o 
   0   5  20      620.42      654.46     25.13 o 
   1   5  20       67.15       94.20     10.33 o 
   2   5  20        2.96        1.75      6.16 o 
   3   5  20       19.75        6.91     18.58 o 
   4   5  20      283.88      204.40     28.09 o 
   5   5  20        0.57        3.89     19.01 o 
 -10   6  20        1.58       -8.17     15.44 o 
  -9   6  20       43.06       21.30     21.82 o 
  -8   6  20       44.84       28.36     11.67 o 
  -7   6  20      101.36      101.76     13.52 o 
  -6   6  20      250.00      242.05     21.85 o 
  -5   6  20       34.81       20.95     11.03 o 
  -4   6  20       20.15       18.23     10.74 o 
  -3   6  20      110.68       96.75     15.70 o 
  -2   6  20       12.65       16.77     14.18 o 
  -1   6  20       10.92       17.47     10.09 o 
   0   6  20        0.40        7.12     12.21 o 
   1   6  20      181.66      203.31     18.57 o 
   2   6  20      105.88      106.66     10.78 o 
   3   6  20       15.38        6.06     10.95 o 
   4   6  20        4.18       -5.19     18.58 o 
  -9   7  20      756.07      828.78    100.26 o 
  -8   7  20      286.13      317.03     29.60 o 
  -7   7  20      101.41       97.65     16.33 o 
  -6   7  20      107.83       98.36     31.41 o 
  -5   7  20       30.38       51.46     13.15 o 
  -4   7  20       17.37       26.08     11.37 o 
  -3   7  20      143.26      165.21     17.45 o 
  -2   7  20      244.33      256.77     17.94 o 
  -1   7  20      404.71      341.91     25.67 o 
   0   7  20      599.27      612.90     53.10 o 
   1   7  20       33.28       42.99     28.95 o 
   2   7  20      790.23      825.66     37.04 o 
   3   7  20      759.73      789.87     39.97 o 
  -7   8  20      304.72      289.96     36.30 o 
  -6   8  20       25.38       23.50     16.42 o 
  -5   8  20      170.08      197.06     27.81 o 
  -4   8  20        1.01        3.06     11.31 o 
  -3   8  20      296.45      295.91     27.83 o 
  -2   8  20      890.98      966.31    115.16 o 
  -1   8  20     1061.38     1177.04     61.04 o 
   0   8  20        2.20       10.85     13.08 o 
   1   8  20       31.79       47.47     17.93 o 
  -3   9  20       38.11       33.59     16.91 o 
 -12   1  21      143.58      148.18     36.08 o 
 -11   1  21      873.91      860.52     33.28 o 
 -10   1  21     1154.29     1179.24     48.59 o 
  -9   1  21     1747.44     1691.08     63.40 o 
  -8   1  21     1034.72     1011.36     42.62 o 
  -7   1  21      660.74      571.21     29.78 o 
  -6   1  21     1023.13      989.86     41.40 o 
  -5   1  21     1045.16      911.71     38.80 o 
  -4   1  21     1426.09     1375.61     52.25 o 
  -3   1  21       46.59       58.33      7.30 o 
  -2   1  21        1.38        0.59      6.42 o 
  -1   1  21      256.66      293.33     31.33 o 
   0   1  21      392.92      362.07     42.57 o 
   1   1  21      468.00      506.45     25.50 o 
   2   1  21      726.59      765.54     46.67 o 
   3   1  21      396.89      428.71     23.64 o 
   4   1  21      571.87      674.41     30.21 o 
   5   1  21      696.66      775.80     33.10 o 
   6   1  21      298.81      373.69     34.57 o 
 -12   2  21        0.53       -5.68     23.12 o 
 -11   2  21       84.03      108.43     18.14 o 
 -10   2  21       13.05       -3.85     18.12 o 
  -9   2  21        1.78        0.70     12.21 o 
  -8   2  21        6.98      -11.74     11.74 o 
  -7   2  21       37.47       47.03     12.98 o 
  -6   2  21      107.88       95.83     16.64 o 
  -5   2  21       60.64       35.87     17.29 o 
  -4   2  21      138.49      160.23     16.37 o 
  -3   2  21      372.67      394.40     18.52 o 
  -2   2  21      424.50      426.82     19.12 o 
  -1   2  21      294.14      309.58     12.76 o 
   0   2  21      113.47      124.47     14.32 o 
   1   2  21      606.29      690.93     31.13 o 
   2   2  21      397.99      394.05     23.00 o 
   3   2  21      319.65      374.33     51.21 o 
   4   2  21       79.41       62.33     12.12 o 
   5   2  21       58.25       60.18     12.75 o 
   6   2  21        0.07        0.00     17.29 o 
 -12   3  21        6.50        8.15     22.04 o 
 -11   3  21       19.78       -1.59     14.63 o 
 -10   3  21        5.20        3.13     11.24 o 
  -9   3  21      139.79      126.88     16.96 o 
  -8   3  21      568.06      577.86     30.70 o 
  -7   3  21      742.43      742.28     34.99 o 
  -6   3  21      432.19      392.85     25.05 o 
  -5   3  21      321.18      344.84     23.37 o 
  -4   3  21      121.03      124.97     10.00 o 
  -3   3  21       92.83       86.73     18.06 o 
  -2   3  21       25.13       20.59      9.21 o 
  -1   3  21       18.65        8.08      8.23 o 
   0   3  21        2.84       -0.21      6.89 o 
   1   3  21       72.83       55.07     12.04 o 
   2   3  21      130.17      150.57     15.13 o 
   3   3  21       48.32       57.04     12.04 o 
   4   3  21       89.82       90.09     18.80 o 
   5   3  21      161.65      108.03     22.90 o 
 -11   4  21       13.77       12.68     15.98 o 
 -10   4  21      228.67      205.72     21.94 o 
  -9   4  21       26.07       35.81     11.87 o 
  -8   4  21        3.08       -8.43     11.92 o 
  -7   4  21       47.06       33.00     28.31 o 
  -6   4  21      536.15      589.51     30.86 o 
  -5   4  21      213.69      231.93     17.08 o 
  -4   4  21      569.15      551.10     20.37 o 
  -3   4  21     1091.41     1087.48     36.33 o 
  -2   4  21     1595.29     1641.74     49.38 o 
  -1   4  21     2411.99     2465.58     68.93 o 
   0   4  21     1941.95     2059.20     58.08 o 
   1   4  21      104.56      117.66     14.82 o 
   2   4  21       20.01       -6.94     10.58 o 
   3   4  21       86.55      118.99     14.22 o 
   4   4  21       99.32      120.13     24.20 o 
   5   4  21       61.47       66.12     22.04 o 
 -10   5  21      173.24      245.72     23.69 o 
  -9   5  21        3.22        7.13     11.33 o 
  -8   5  21       28.18       27.21     13.60 o 
  -7   5  21      151.88      169.81     18.95 o 
  -6   5  21        7.61        6.57     13.83 o 
  -5   5  21       33.05       28.43     11.40 o 
  -4   5  21       14.61       10.61     10.41 o 
  -3   5  21      201.02      184.15     17.91 o 
  -2   5  21       14.85       18.13     10.05 o 
  -1   5  21      146.72      147.61     14.42 o 
   0   5  21      263.41      280.65     17.23 o 
   1   5  21       29.42       38.81      9.24 o 
   2   5  21        0.56       11.54     11.42 o 
   3   5  21       86.54       68.12     12.85 o 
   4   5  21       59.97       38.89     20.74 o 
  -9   6  21       10.21       -0.28     15.05 o 
  -8   6  21       39.96       28.01     13.88 o 
  -7   6  21       64.74       72.04     15.43 o 
  -6   6  21       52.93       47.31     12.59 o 
  -5   6  21      557.20      552.55     43.04 o 
  -4   6  21      458.10      475.67     37.31 o 
  -3   6  21      188.78      220.41     21.59 o 
  -2   6  21      607.57      617.18     26.17 o 
  -1   6  21      407.44      452.02     22.14 o 
   0   6  21      371.33      387.91     20.12 o 
   1   6  21      268.74      260.15     32.41 o 
   2   6  21      705.42      706.11     50.99 o 
   3   6  21      208.07      203.97     29.82 o 
  -8   7  21     1218.20     1225.97     73.46 o 
  -7   7  21       53.49       29.48     14.63 o 
  -6   7  21      139.52      140.76     15.80 o 
  -5   7  21        3.69        6.32     11.51 o 
  -4   7  21       41.52       13.00     12.32 o 
  -3   7  21        4.04        7.87     11.43 o 
  -2   7  21        7.56       20.14     11.45 o 
  -1   7  21      307.22      280.25     18.95 o 
   0   7  21       53.83       82.97     23.34 o 
   1   7  21      207.00      190.57     30.25 o 
   2   7  21      749.58      733.58     35.01 o 
  -6   8  21       85.60      103.71     17.87 o 
  -5   8  21       27.29       39.95     18.48 o 
  -4   8  21      128.00      118.90     15.19 o 
  -3   8  21      133.50      131.69     15.67 o 
  -2   8  21        3.62        6.05     20.31 o 
  -1   8  21      119.27       81.24     25.06 o 
 -11   0  22      485.68      497.39     42.78 o 
 -10   0  22      117.31      120.13     24.20 o 
  -9   0  22     2485.89     2369.84    118.84 o 
  -8   0  22     1487.18     1365.55     76.06 o 
  -7   0  22      262.23      271.81     31.11 o 
  -6   0  22        7.04      -15.12     15.12 o 
  -5   0  22       32.82       14.69     16.85 o 
  -4   0  22      747.30      732.02     32.80 o 
  -3   0  22        0.01       -6.45     13.23 o 
  -2   0  22      268.28      248.05     28.95 o 
  -1   0  22      294.08      283.48     29.82 o 
   0   0  22      815.71      761.43     47.54 o 
   1   0  22      282.71      274.84     28.09 o 
   2   0  22      721.22      723.83     44.94 o 
   3   0  22      154.94      180.63     23.34 o 
   4   0  22      217.84      268.79     28.95 o 
   5   0  22      654.53      790.81     48.83 o 
 -11   1  22      146.03      147.18     26.14 o 
 -10   1  22       66.81       75.63     15.58 o 
  -9   1  22        0.06        5.14     12.96 o 
  -8   1  22      625.44      633.21     32.54 o 
  -7   1  22       16.76       -3.43     11.46 o 
  -6   1  22       13.96        2.91     11.76 o 
  -5   1  22      131.61       97.78     29.82 o 
  -4   1  22        7.35       -1.06      7.46 o 
  -3   1  22     1647.59     1696.58     37.28 o 
  -2   1  22     1140.23     1160.40     32.03 o 
  -1   1  22      581.12      602.76     29.33 o 
   0   1  22      324.96      317.37     21.69 o 
   1   1  22        0.91      -11.64     13.83 o 
   2   1  22       30.61       19.88     11.74 o 
   3   1  22       37.28       45.62     12.30 o 
   4   1  22        2.01       -7.66     21.82 o 
   5   1  22        0.56      -14.69     14.69 o 
 -11   2  22      696.75      748.89     53.59 o 
 -10   2  22     1030.19     1053.05     45.53 o 
  -9   2  22      121.97      115.35     16.81 o 
  -8   2  22        0.95      -11.60     11.60 o 
  -7   2  22       63.77       62.93     14.05 o 
  -6   2  22      280.12      262.88     21.69 o 
  -5   2  22       98.84       99.11     18.15 o 
  -4   2  22      152.67      137.06      9.50 o 
  -3   2  22      471.49      454.70     20.82 o 
  -2   2  22       48.29       37.75      9.39 o 
  -1   2  22       47.17       53.14      9.37 o 
   0   2  22       96.12       91.48     13.90 o 
   1   2  22     1118.09     1187.94     45.97 o 
   2   2  22      796.56      878.80     36.94 o 
   3   2  22      574.90      680.81     31.23 o 
   4   2  22      425.07      473.89     25.66 o 
   5   2  22       52.59       59.46     13.08 o 
 -11   3  22       51.65       57.91     22.90 o 
 -10   3  22      102.69      106.59     17.26 o 
  -9   3  22      104.89       92.15     16.16 o 
  -8   3  22       68.76       62.45     14.66 o 
  -7   3  22      278.97      281.22     29.17 o 
  -6   3  22        7.35        4.70     11.76 o 
  -5   3  22       24.80       19.27     10.43 o 
  -4   3  22        3.56       -6.48      6.48 o 
  -3   3  22      319.70      276.95     19.85 o 
  -2   3  22     1377.71     1341.33     41.46 o 
  -1   3  22       90.81       92.52     10.61 o 
   0   3  22        2.37       -9.67     11.15 o 
   1   3  22        2.62        0.41     11.12 o 
   2   3  22        0.89       -8.36     11.00 o 
   3   3  22        0.24      -10.37     38.46 o 
   4   3  22      134.89      143.63     15.57 o 
 -10   4  22      215.94      179.77     28.95 o 
  -9   4  22      240.57      232.85     21.50 o 
  -8   4  22      322.99      315.83     24.59 o 
  -7   4  22       55.18       38.62     20.74 o 
  -6   4  22       14.17       17.48     12.30 o 
  -5   4  22        1.23       -2.82     10.00 o 
  -4   4  22      849.85      862.33     31.92 o 
  -3   4  22      257.58      252.90     17.62 o 
  -2   4  22        7.89       13.63      9.74 o 
  -1   4  22      591.53      629.54     24.76 o 
   0   4  22      781.15      791.12     27.20 o 
   1   4  22        2.86        0.63     11.38 o 
   2   4  22       40.29       58.48     14.48 o 
   3   4  22      274.74      288.04     21.27 o 
   4   4  22       55.77        3.02     19.01 o 
  -9   5  22       92.27      113.94     18.13 o 
  -8   5  22      426.64      388.84     27.35 o 
  -7   5  22      278.37      297.07     37.60 o 
  -6   5  22      235.45      233.24     24.27 o 
  -5   5  22      246.21      222.58     23.33 o 
  -4   5  22      138.26      122.37     13.86 o 
  -3   5  22      585.09      574.29     38.30 o 
  -2   5  22      279.26      302.72     20.52 o 
  -1   5  22      240.64      272.97     17.49 o 
   0   5  22     1462.19     1548.73     72.30 o 
   1   5  22       55.80       49.18      8.79 o 
   2   5  22       97.75      121.31     24.85 o 
   3   5  22       80.04       69.96     14.12 o 
  -8   6  22       35.25       44.48     15.41 o 
  -7   6  22        5.10       40.18     14.96 o 
  -6   6  22       80.60       82.89     14.99 o 
  -5   6  22      223.84      216.70     17.40 o 
  -4   6  22      102.58      112.81     18.53 o 
  -3   6  22       64.47       58.60     12.54 o 
  -2   6  22       65.28       61.50     12.29 o 
  -1   6  22       22.77       18.88     13.47 o 
   0   6  22       34.54       37.78     14.12 o 
   1   6  22        9.22       -0.10     12.30 o 
   2   6  22       44.61       52.77     13.70 o 
  -6   7  22      308.13      287.55     20.77 o 
  -5   7  22      350.35      374.27     22.57 o 
  -4   7  22      593.27      618.40     28.21 o 
  -3   7  22      358.23      370.68     27.12 o 
  -2   7  22      189.31      189.64     19.93 o 
  -1   7  22        2.00      -13.16     13.16 o 
   0   7  22      369.31      305.07     24.24 o 
 -11   1  23       82.11       70.01     16.35 o 
 -10   1  23       72.06       53.93     24.63 o 
  -9   1  23        0.06        3.87     13.29 o 
  -8   1  23        0.58        7.31     12.82 o 
  -7   1  23      191.09      166.31     18.03 o 
  -6   1  23      225.38      220.60     40.19 o 
  -5   1  23      144.70      166.72     18.37 o 
  -4   1  23      257.12      255.80     13.65 o 
  -3   1  23        0.20       10.53      8.83 o 
  -2   1  23      211.21      232.66     13.28 o 
  -1   1  23      524.58      569.53     57.91 o 
   0   1  23      183.31      223.93     23.98 o 
   1   1  23      333.86      368.33     23.67 o 
   2   1  23      178.03      225.13     19.10 o 
   3   1  23       95.64       96.18     17.72 o 
   4   1  23       10.52      -14.04     14.04 o 
 -10   2  23      199.80      221.43     21.53 o 
  -9   2  23      122.51      173.06     19.40 o 
  -8   2  23      167.83      162.61     22.26 o 
  -7   2  23       34.34       12.48     12.82 o 
  -6   2  23        8.67        7.70     18.80 o 
  -5   2  23       30.02       21.74     10.72 o 
  -4   2  23       43.40       40.75      6.51 o 
  -3   2  23      326.80      332.86     18.47 o 
  -2   2  23        0.13        0.01      8.32 o 
  -1   2  23      254.69      247.74     21.38 o 
   0   2  23      383.24      423.72     25.34 o 
   1   2  23       12.89       41.86     12.52 o 
   2   2  23       37.25       48.55     20.53 o 
   3   2  23      545.93      571.34     28.91 o 
   4   2  23       76.75      105.78     35.00 o 
 -10   3  23        9.64       -2.35     13.88 o 
  -9   3  23       22.89       19.05     14.21 o 
  -8   3  23      225.66      217.31     38.46 o 
  -7   3  23       13.57       15.95     13.13 o 
  -6   3  23       37.24       37.10     14.69 o 
  -5   3  23      594.46      628.75     26.60 o 
  -4   3  23      418.76      429.16     42.08 o 
  -3   3  23       56.89       62.43     11.31 o 
  -2   3  23       74.10       84.63     11.20 o 
  -1   3  23      232.52      260.64     15.70 o 
   0   3  23      153.31      157.14     16.79 o 
   1   3  23      338.63      393.37     29.17 o 
   2   3  23      253.41      305.16     22.64 o 
   3   3  23       57.71       51.52     13.28 o 
  -9   4  23       93.03      111.93     18.00 o 
  -8   4  23      607.16      644.84     34.38 o 
  -7   4  23      359.89      346.50     39.54 o 
  -6   4  23        0.03        8.06     12.92 o 
  -5   4  23       10.55       -3.85     14.98 o 
  -4   4  23       44.61       31.14     11.44 o 
  -3   4  23      273.90      300.22     18.95 o 
  -2   4  23        5.02        1.68      9.67 o 
  -1   4  23        0.10        1.66      9.40 o 
   0   4  23      406.63      450.23     18.78 o 
   1   4  23       35.29       29.03     12.97 o 
   2   4  23       73.24       80.30     14.43 o 
  -8   5  23       18.40       20.78     25.50 o 
  -7   5  23       26.65       34.61     14.66 o 
  -6   5  23        6.09       11.50     12.18 o 
  -5   5  23       89.49       90.98     13.78 o 
  -4   5  23      105.05      107.80     13.94 o 
  -3   5  23       69.12       89.20     12.86 o 
  -2   5  23       46.34       51.08     16.42 o 
  -1   5  23      244.91      217.75     20.77 o 
   0   5  23       88.96       99.74     16.09 o 
   1   5  23       68.71       74.67     15.13 o 
  -7   6  23      117.53      162.00     17.04 o 
  -6   6  23      235.75      222.01     18.42 o 
  -5   6  23      112.43      123.76     15.35 o 
  -4   6  23      526.86      583.83     32.08 o 
  -3   6  23      107.16       97.88     25.50 o 
  -2   6  23      106.33      103.24     16.60 o 
  -1   6  23      121.18      132.14     17.65 o 
   0   6  23       48.57       40.95     36.08 o 
 -10   0  24      174.35      168.53     28.09 o 
  -9   0  24      842.94      726.42     51.86 o 
  -8   0  24        0.35      -17.72     17.72 o 
  -7   0  24        2.48       19.01     19.01 o 
  -6   0  24      348.45      363.00     35.87 o 
  -5   0  24      110.48      108.96     31.55 o 
  -4   0  24      776.89      784.16     64.17 o 
  -3   0  24      683.00      647.59     26.69 o 
  -2   0  24      672.40      799.89     51.86 o 
  -1   0  24      217.64      182.36     25.93 o 
   0   0  24       95.48       99.82     21.17 o 
   1   0  24       52.51       46.67     19.01 o 
   2   0  24        6.60      -16.42     16.42 o 
   3   0  24        0.33       -2.16     16.85 o 
 -10   1  24        0.13      -12.98     12.98 o 
  -9   1  24       18.89       34.93     22.47 o 
  -8   1  24        0.76        7.78     13.44 o 
  -7   1  24       74.27       53.95     14.66 o 
  -6   1  24       33.06       35.65     13.75 o 
  -5   1  24       61.52       42.25      9.31 o 
  -4   1  24      174.32      167.13     11.30 o 
  -3   1  24       98.59       84.89     13.50 o 
  -2   1  24       49.91       23.03     14.91 o 
  -1   1  24        0.16       20.00     12.30 o 
   0   1  24        5.83       17.50     12.22 o 
   1   1  24        1.83       -6.34     11.91 o 
   2   1  24      105.51       89.70     27.01 o 
   3   1  24       10.33        9.44     12.61 o 
  -9   2  24      127.51      112.17     18.18 o 
  -8   2  24      119.61      129.59     25.50 o 
  -7   2  24      209.31      209.51     20.47 o 
  -6   2  24      107.29      108.85     16.94 o 
  -5   2  24       36.89       36.25     10.15 o 
  -4   2  24      327.79      330.60     25.67 o 
  -3   2  24       20.28       19.36      9.79 o 
  -2   2  24        7.59       -0.21      9.12 o 
  -1   2  24       50.61       76.81     17.93 o 
   0   2  24        1.18       24.67     12.55 o 
   1   2  24       86.13       98.53     15.24 o 
   2   2  24        1.69        1.94     17.07 o 
  -9   3  24       10.28       21.32     14.51 o 
  -8   3  24       31.75       11.67     14.06 o 
  -7   3  24       35.74       22.69     13.75 o 
  -6   3  24       19.73       24.20     13.75 o 
  -5   3  24        3.37       12.33      7.72 o 
  -4   3  24      142.61      151.30     14.63 o 
  -3   3  24       32.33        8.64     10.00 o 
  -2   3  24       59.28       52.43     10.40 o 
  -1   3  24        4.98       -2.28     12.30 o 
   0   3  24        2.13       -3.97     12.07 o 
   1   3  24       76.64       88.16     15.44 o 
   2   3  24       82.91       80.41     15.13 o 
  -8   4  24      127.47       88.41     17.41 o 
  -7   4  24       34.24       46.41     15.12 o 
  -6   4  24       52.99       24.18     12.07 o 
  -5   4  24      398.06      388.38     22.20 o 
  -4   4  24       17.17        3.02     12.82 o 
  -3   4  24       38.45       30.71     14.05 o 
  -2   4  24      109.15       95.56     16.33 o 
  -1   4  24      696.32      741.83     46.02 o 
   0   4  24      129.54      152.58     17.83 o 
   1   4  24        1.49        6.93     12.74 o 
  -7   5  24       24.21       13.45     12.09 o 
  -6   5  24       82.05       69.02     16.65 o 
  -5   5  24       16.65       12.86     13.88 o 
  -4   5  24      205.16      235.09     24.42 o 
  -3   5  24      264.71      253.04     26.58 o 
  -2   5  24       17.80       15.95     13.74 o 
  -1   5  24      131.03      164.47     18.83 o 
   0   5  24      159.13      135.26     22.90 o 
  -8   1  25      200.15      193.83     21.24 o 
  -7   1  25       47.08       72.21     15.85 o 
  -6   1  25       33.07       23.07     13.90 o 
  -5   1  25       56.94       77.41     15.73 o 
  -4   1  25       34.70       35.27      7.84 o 
  -3   1  25       17.40       30.68     13.44 o 
  -2   1  25        3.18        1.56     12.21 o 
  -1   1  25       35.33       48.03     14.21 o 
   0   1  25        8.14       16.33     13.13 o 
   1   1  25       95.80      118.51     16.77 o 
  -8   2  25      427.60      442.57     29.49 o 
  -7   2  25       75.41       73.62     28.09 o 
  -6   2  25       63.97       77.39     16.04 o 
  -5   2  25        0.01       -7.22     12.68 o 
  -4   2  25        0.52      -12.37     12.37 o 
  -3   2  25       19.49       14.22     13.13 o 
  -2   2  25      113.56      102.72     17.29 o 
  -1   2  25        1.77       21.29     13.29 o 
   0   2  25       24.90       42.69     14.02 o 
   1   2  25       13.41       36.30     14.02 o 
  -7   3  25      101.27       91.42     17.41 o 
  -6   3  25      206.68      180.85     20.28 o 
  -5   3  25       39.57       36.02     14.51 o 
  -4   3  25       72.99       90.85     20.53 o 
  -3   3  25       23.94       35.00     14.67 o 
  -2   3  25      433.47      404.52     27.15 o 
  -1   3  25      470.20      505.77     29.32 o 
   0   3  25      231.32      252.45     22.15 o 
  -6   4  25       38.54       20.65     30.47 o 
  -5   4  25        0.96        9.07     14.05 o 
  -4   4  25        0.71       12.81     14.05 o 
  -3   4  25      186.55      217.19     21.54 o 
  -2   4  25       99.70       94.08     16.77 o 
  -1   4  25      100.88      110.45     17.08 o 
  -7   0  26      506.14      569.99     46.67 o 
  -6   0  26      552.73      534.55     44.94 o 
  -5   0  26      149.50      181.50     28.52 o 
  -4   0  26      873.43      853.47     57.47 o 
  -3   0  26     1785.22     1809.36     96.80 o 
  -2   0  26       97.70       80.81     23.34 o 
  -1   0  26        6.76       -1.30     19.01 o 
  -7   1  26       44.78       38.38     15.57 o 
  -6   1  26       37.37       25.71     15.28 o 
  -5   1  26       31.58       11.78     14.19 o 
  -4   1  26        0.07       11.45     14.06 o 
  -3   1  26      115.19       94.60     16.96 o 
  -2   1  26       46.99       37.16     14.69 o 
  -1   1  26        5.63       -6.01     12.82 o 
  -6   2  26       37.68       31.38     15.27 o 
  -5   2  26      180.29      196.12     20.78 o 
  -4   2  26        0.06      -13.10     13.10 o 
  -3   2  26      126.59      114.95     18.18 o 
  -2   2  26      130.86      144.12     21.17 o 
                                                 
